# Supplementary material for: Crystal structure of bis­(azido-κN)bis­[2,5-bis­(pyridin-2-yl)-1,3,4-thia­diazole-κ2 N 2,N 3]nickel(II)
Source: Acta Crystallogr E Crystallogr Commun. 2015 Jan 14;71(Pt 2):m24–5. doi: 10.1107/S2056989015000201 (PMC4384553; doi:10.1107/S2056989015000201)
Supplement: Supplementary file 1 [file e-71-00m24-sup1.cif]

##############################################################################
#                                                                            #
# This CIF contains the data in a paper accepted for publication in          #
# Acta Crystallographica Section E. It conforms to the requirements of       #
# Notes for Authors for Acta Crystallographica Section E, and has been       #
# peer reviewed under the auspices of the IUCr Commission on Journals.       #
#                                                                            #
# Full details of the Crystallographic Information File format               #
# are given in the paper "The Crystallographic Information File (CIF):       #
# a New Standard Archive File for Crystallography" by S. R. Hall, F. H.      #
# Allen and I. D. Brown [Acta Cryst. (1991), A47, 655-685].                  #
#                                                                            #
# The current version of the core CIF dictionary is obtainable from          #
# ftp://ftp.iucr.org/pub/cif_core.dic.                                       #
#                                                                            #
# Software is freely available for graphical display of the structure(s)     #
# in this CIF. For information consult the CIF software page                 #
# http://www.iucr.org/resources/cif/software.                                #
#                                                                            #
# This file may be used for bona fide research purposes within the           #
# scientific community so long as proper attribution is given to the journal # 
# article from which it was obtained.                                        #
#                                                                            #
##############################################################################
data_I
_audit_creation_method     SHELXL-97
_journal_date_recd_electronic     2014-12-18
_journal_date_accepted     2015-01-06
_journal_name_full     'Acta Crystallographica, Section E'
_journal_year     2015
_journal_volume     71
_journal_issue      2
_journal_page_first     m24
_journal_page_last     m25
_journal_paper_category     HM
_journal_paper_doi     10.1107/S2056989015000201
_journal_coeditor_code     WM5108
_publ_contact_author_name     'Fouad Bentiss'
_publ_contact_author_address
;
Laboratoire de Chimie de Coordination et d'Analytique (LCCA)
Facult\'e des Sciences, Universit\'e Chouaib Doukkali, BP 20,
M-24000 El Jadida, Morocco
;
_publ_contact_author_email     'f_bentiss@yahoo.fr'
_publ_contact_author_fax     '212 537 77 54 40'
_publ_contact_author_phone     '212 537 77 54 40'
_publ_section_title
;\
Crystal structure of
bis(azido-\k<i>N</i>)bis[2,5-bis(pyridin-2-yl)-1,3,4-thiadiazole-\
\k^2^<i>N</i>^2^,<i>N</i>^3^]nickel(II)
;
loop_
    _publ_author_name
    _publ_author_address
    'Laachir, Abdelhakim'
;
Laboratoire de Chimie de Coordination et d'Analytique (LCCA),
Facult\'e des Sciences, Universit\'e Chouaib Doukkali, BP 20,
M-24000 El Jadida, Morocco
;
    'Bentiss, Fouad'
;
Laboratoire de Catalyse et de Corrosion de Mat\'eriaux (LCCM),
Facult\'e des Sciences, Universit\'e Chouaib Doukkali, BP 20,
M-24000 El Jadida, Morocco
;
    'Guesmi, Salaheddine'
;
Laboratoire de Chimie de Coordination et d'Analytique (LCCA),
Facult\'e des Sciences, Universit\'e Chouaib Doukkali, BP 20,
M-24000 El Jadida, Morocco
;
    'Saadi, Mohamed'
;
Laboratoire de Chimie du Solide Appliqu\'ee,
Facult\'e des Sciences, Universit\'e Mohammed V
Avenue Ibn Battouta, BP 1014, Rabat, Morocco
;
    'El Ammari, Lahcen'
;
Laboratoire de Chimie du Solide Appliqu\'ee,
Facult\'e des Sciences, Universit\'e Mohammed V
Avenue Ibn Battouta, BP 1014, Rabat, Morocco
;
_chemical_name_systematic
;
Bis(azido-\k<i>N</i>)bis[2,5-bis(pyridin-2-yl)-1,3,4-thiadiazole-\
\k^2^<i>N</i>^2^,<i>N</i>^3^]nickel(II)
;
_chemical_name_common     ?
_chemical_formula_moiety     'C24 H16 N14 Ni S2'
_chemical_formula_sum     'C24 H16 N14 Ni S2'
_chemical_formula_iupac     '[Ni (N3)2 (C12 H8 N4 S1)2]'
_chemical_formula_weight     623.34
_chemical_melting_point     ?
_symmetry_cell_setting     monoclinic
_symmetry_space_group_name_H-M     'P 21/c'
_symmetry_space_group_name_Hall     '-P 2ybc'
loop_
    _symmetry_equiv_pos_as_xyz
    'x, y, z'
    '-x, y+1/2, -z+1/2'
    '-x, -y, -z'
    'x, -y-1/2, z-1/2'
_cell_length_a     7.7981(3)
_cell_length_b     8.2410(3)
_cell_length_c     20.1555(7)
_cell_angle_alpha     90.00
_cell_angle_beta     93.141(2)
_cell_angle_gamma     90.00
_cell_volume     1293.33(8)
_cell_formula_units_Z     2
_cell_measurement_reflns_used     3077
_cell_measurement_theta_min     2.62
_cell_measurement_theta_max     27.88
_cell_measurement_temperature     296(2)
_exptl_crystal_description     'block'
_exptl_crystal_colour     orange
_exptl_crystal_size_max     0.39
_exptl_crystal_size_mid     0.31
_exptl_crystal_size_min     0.18
_exptl_crystal_density_diffrn     1.601
_exptl_crystal_density_meas     ?
_exptl_crystal_density_method     'not measured'
_exptl_crystal_F_000     636
_exptl_absorpt_coefficient_mu     0.958
_exptl_absorpt_correction_type     multi-scan
_exptl_absorpt_process_details
;
(<i>SADABS</i>; Bruker, 2009)
;
_exptl_absorpt_correction_T_min     0.6396
_exptl_absorpt_correction_T_max     0.7471
_exptl_special_details     ?
_diffrn_ambient_temperature     296(2)
_diffrn_radiation_type     MoK\a
_diffrn_radiation_wavelength     0.71073
_diffrn_radiation_source     'fine-focus sealed tube'
_diffrn_radiation_monochromator     graphite
_diffrn_measurement_device_type     'Bruker APEXII CCD'
_diffrn_measurement_method     '\f and \w scans'
_diffrn_reflns_number     15710
_diffrn_reflns_av_R_equivalents     0.0325
_diffrn_reflns_av_sigmaI/netI     0.0246
_diffrn_reflns_theta_min     2.62
_diffrn_reflns_theta_max     27.88
_diffrn_reflns_theta_full     27.88
_diffrn_measured_fraction_theta_max     0.999
_diffrn_measured_fraction_theta_full     0.999
_diffrn_reflns_limit_h_min     -10
_diffrn_reflns_limit_h_max     9
_diffrn_reflns_limit_k_min     -10
_diffrn_reflns_limit_k_max     10
_diffrn_reflns_limit_l_min     -26
_diffrn_reflns_limit_l_max     26
_refine_special_details
;
Refinement of <i>F</i>^2^ against all reflections. The weighted <i>R</i>-factor
<i>wR</i> and goodness of fit <i>S</i> are based on <i>F</i>^2^, conventional
<i>R</i>-factors <i>R</i> are based on <i>F</i>, with <i>F</i> set to zero for
negative <i>F</i>^2^. The threshold expression of <i>F</i>^2^ >
2\s(<i>F</i>^2^) is used only for calculating <i>R</i>-factors(gt) <i>etc</i>.
and is not relevant to the choice of reflections for refinement.
<i>R</i>-factors based on <i>F</i>^2^ are statistically about twice as large
as those based on <i>F</i>, and <i>R</i>- factors based on all data will be
even larger.
;
_reflns_number_total     3077
_reflns_number_gt     2643
_reflns_threshold_expression     I>2sigma(I)
_refine_ls_structure_factor_coef     Fsqd
_refine_ls_matrix_type     full
_refine_ls_R_factor_all     0.0431
_refine_ls_R_factor_gt     0.0357
_refine_ls_wR_factor_gt     0.0942
_refine_ls_wR_factor_ref     0.0998
_refine_ls_goodness_of_fit_ref     1.039
_refine_ls_restrained_S_all     1.039
_refine_ls_number_reflns     3077
_refine_ls_number_parameters     187
_refine_ls_number_restraints     0
_refine_ls_hydrogen_treatment     constr
_refine_ls_weighting_scheme     calc
_refine_ls_weighting_details
         'calc w=1/[\s^2^(Fo^2^)+(0.0522P)^2^+0.8063P] where P=(Fo^2^+2Fc^2^)/3'
_atom_sites_solution_hydrogens     geom
_atom_sites_solution_primary     direct
_atom_sites_solution_secondary     difmap
_refine_ls_shift/su_max     0.000
_refine_ls_shift/su_mean     0.000
_refine_diff_density_max     1.252
_refine_diff_density_min     -0.353
_refine_ls_extinction_method     none
_refine_ls_extinction_coef     ?
loop_
    _atom_type_symbol
    _atom_type_description
    _atom_type_scat_dispersion_real
    _atom_type_scat_dispersion_imag
    _atom_type_scat_source
    'C' 'C' 0.0033 0.0016
                         'International Tables Vol C Tables 4.2.6.8 and 6.1.1.4'
    'H' 'H' 0.0000 0.0000
                         'International Tables Vol C Tables 4.2.6.8 and 6.1.1.4'
    'N' 'N' 0.0061 0.0033
                         'International Tables Vol C Tables 4.2.6.8 and 6.1.1.4'
    'S' 'S' 0.1246 0.1234
                         'International Tables Vol C Tables 4.2.6.8 and 6.1.1.4'
    'Ni' 'Ni' 0.3393 1.1124
                         'International Tables Vol C Tables 4.2.6.8 and 6.1.1.4'
_computing_data_collection
;
APEX2 (Bruker, 2009)
;
_computing_cell_refinement
;
SAINT (Bruker, 2009)
;
_computing_data_reduction
;
SAINT (Bruker, 2009)
;
_computing_structure_solution
;
SHELXS97 (Sheldrick, 2008)
;
_computing_structure_refinement
;
SHELXL97 (Sheldrick, 2008)
;
_computing_molecular_graphics
;
ORTEP-3 for Windows (Farrugia, 2012)
;
_computing_publication_material
;
WinGX (Farrugia, 2012)
;
loop_
    _atom_site_type_symbol
    _atom_site_label
    _atom_site_fract_x
    _atom_site_fract_y
    _atom_site_fract_z
    _atom_site_U_iso_or_equiv
    _atom_site_adp_type
    _atom_site_calc_flag
    _atom_site_refinement_flags
    _atom_site_occupancy
    _atom_site_symmetry_multiplicity
    _atom_site_disorder_assembly
    _atom_site_disorder_group
    C C1 1.3016(3) 0.4676(3) 0.90640(11) 0.0356(5) Uani d . 1 1 . .
    H H1 1.3538 0.4022 0.9392 0.043 Uiso calc R 1 1 . .
    C C2 1.3853(3) 0.4935(3) 0.84813(12) 0.0397(5) Uani d . 1 1 . .
    H H2 1.4916 0.4460 0.8423 0.048 Uiso calc R 1 1 . .
    C C3 1.3091(3) 0.5902(3) 0.79925(10) 0.0380(5) Uani d . 1 1 . .
    H H3 1.3630 0.6089 0.7599 0.046 Uiso calc R 1 1 . .
    C C4 1.1511(3) 0.6589(3) 0.80960(10) 0.0350(4) Uani d . 1 1 . .
    H H4 1.0966 0.7246 0.7774 0.042 Uiso calc R 1 1 . .
    C C5 1.0759(2) 0.6281(2) 0.86873(9) 0.0292(4) Uani d . 1 1 . .
    C C6 0.9114(3) 0.6956(3) 0.88563(9) 0.0304(4) Uani d . 1 1 . .
    C C7 0.6422(2) 0.8193(2) 0.90011(10) 0.0313(4) Uani d . 1 1 . .
    C C8 0.4793(3) 0.9088(3) 0.89219(11) 0.0336(4) Uani d . 1 1 . .
    C C9 0.3101(4) 1.0642(4) 0.82288(15) 0.0575(7) Uani d . 1 1 . .
    H H9 0.2915 1.1167 0.7823 0.069 Uiso calc R 1 1 . .
    C C10 0.1844(3) 1.0747(3) 0.86751(15) 0.0536(7) Uani d . 1 1 . .
    H H10 0.0843 1.1332 0.8575 0.064 Uiso calc R 1 1 . .
    C C11 0.2099(3) 0.9966(3) 0.92746(14) 0.0498(6) Uani d . 1 1 . .
    H H11 0.1274 1.0021 0.9590 0.060 Uiso calc R 1 1 . .
    C C12 0.3601(3) 0.9095(3) 0.94026(11) 0.0401(5) Uani d . 1 1 . .
    H H12 0.3799 0.8534 0.9800 0.048 Uiso calc R 1 1 . .
    N N1 1.1488(2) 0.5333(2) 0.91692(8) 0.0298(4) Uani d . 1 1 . .
    N N2 0.8473(2) 0.6603(2) 0.94235(8) 0.0313(4) Uani d . 1 1 . .
    N N3 0.6911(2) 0.7303(2) 0.95059(8) 0.0320(4) Uani d . 1 1 . .
    N N4 0.4563(3) 0.9844(2) 0.83359(11) 0.0463(5) Uani d . 1 1 . .
    N N5 0.8723(3) 0.3030(2) 0.95247(9) 0.0427(4) Uani d . 1 1 . .
    N N6 0.8332(2) 0.3118(2) 0.89483(9) 0.0385(4) Uani d . 1 1 . .
    N N7 0.7973(3) 0.3188(3) 0.83827(11) 0.0645(7) Uani d . 1 1 . .
    S S1 0.78523(7) 0.82456(7) 0.83744(3) 0.03745(15) Uani d . 1 1 . .
    Ni Ni1 1.0000 0.5000 1.0000 0.02650(12) Uani d S 1 2 . .
loop_
    _atom_site_aniso_label
    _atom_site_aniso_U_11
    _atom_site_aniso_U_22
    _atom_site_aniso_U_33
    _atom_site_aniso_U_12
    _atom_site_aniso_U_13
    _atom_site_aniso_U_23
    C1 0.0333(11) 0.0420(11) 0.0319(10) 0.0063(9) 0.0056(8) 0.0008(9)
    C2 0.0340(11) 0.0477(13) 0.0387(12) 0.0036(9) 0.0120(9) -0.0044(9)
    C3 0.0386(11) 0.0478(13) 0.0288(10) -0.0037(10) 0.0128(8) -0.0036(9)
    C4 0.0374(11) 0.0451(12) 0.0228(9) 0.0007(9) 0.0050(8) 0.0023(8)
    C5 0.0301(9) 0.0351(10) 0.0226(9) 0.0005(8) 0.0046(7) -0.0011(7)
    C6 0.0309(9) 0.0385(11) 0.0219(9) 0.0017(8) 0.0008(7) 0.0026(8)
    C7 0.0290(9) 0.0367(10) 0.0283(9) 0.0022(8) 0.0027(7) 0.0006(8)
    C8 0.0291(10) 0.0329(10) 0.0385(11) 0.0033(8) 0.0006(8) -0.0013(8)
    C9 0.0508(15) 0.0563(16) 0.0656(17) 0.0155(13) 0.0046(13) 0.0247(14)
    C10 0.0362(12) 0.0439(14) 0.081(2) 0.0158(11) 0.0015(12) -0.0001(13)
    C11 0.0355(12) 0.0543(15) 0.0608(16) -0.0010(10) 0.0129(11) -0.0183(12)
    C12 0.0398(12) 0.0451(13) 0.0354(11) -0.0025(10) 0.0021(9) -0.0026(9)
    N1 0.0312(8) 0.0357(9) 0.0229(8) 0.0022(7) 0.0045(6) 0.0003(6)
    N2 0.0298(8) 0.0410(9) 0.0235(8) 0.0063(7) 0.0045(6) 0.0019(7)
    N3 0.0283(8) 0.0407(9) 0.0271(8) 0.0072(7) 0.0029(6) 0.0014(7)
    N4 0.0380(10) 0.0508(12) 0.0507(12) 0.0098(9) 0.0090(9) 0.0182(9)
    N5 0.0501(11) 0.0467(11) 0.0315(9) -0.0058(9) 0.0040(8) -0.0017(8)
    N6 0.0304(9) 0.0464(11) 0.0387(10) 0.0060(8) 0.0015(7) -0.0129(8)
    N7 0.0631(15) 0.0907(19) 0.0379(12) 0.0154(13) -0.0121(10) -0.0185(12)
    S1 0.0343(3) 0.0496(3) 0.0289(3) 0.0091(2) 0.00513(19) 0.0117(2)
    Ni1 0.02602(19) 0.0358(2) 0.01789(17) 0.00586(14) 0.00320(12) 0.00259(13)
_geom_special_details
;
All e.s.d.'s (except the e.s.d. in the dihedral angle between two l.s. planes)
are estimated using the full covariance matrix. The cell e.s.d.'s are taken
into account individually in the estimation of e.s.d.'s in distances, angles
and torsion angles; correlations between e.s.d.'s in cell parameters are only
used when they are defined by crystal symmetry. An approximate (isotropic)
treatment of cell e.s.d.'s is used for estimating e.s.d.'s involving l.s.
planes.
;
loop_
    _geom_bond_atom_site_label_1
    _geom_bond_atom_site_label_2
    _geom_bond_site_symmetry_2
    _geom_bond_distance
    _geom_bond_publ_flag
    C1 N1 . 1.336(3) ?
    C1 C2 . 1.391(3) ?
    C1 H1 . 0.9300 ?
    C2 C3 . 1.376(3) ?
    C2 H2 . 0.9300 ?
    C3 C4 . 1.382(3) ?
    C3 H3 . 0.9300 ?
    C4 C5 . 1.380(3) ?
    C4 H4 . 0.9300 ?
    C5 N1 . 1.348(2) ?
    C5 C6 . 1.456(3) ?
    C6 N2 . 1.305(3) ?
    C6 S1 . 1.714(2) ?
    C7 N3 . 1.295(2) ?
    C7 C8 . 1.470(3) ?
    C7 S1 . 1.731(2) ?
    C8 N4 . 1.339(3) ?
    C8 C12 . 1.379(3) ?
    C9 N4 . 1.324(3) ?
    C9 C10 . 1.369(4) ?
    C9 H9 . 0.9300 ?
    C10 C11 . 1.374(4) ?
    C10 H10 . 0.9300 ?
    C11 C12 . 1.386(3) ?
    C11 H11 . 0.9300 ?
    C12 H12 . 0.9300 ?
    N1 Ni1 . 2.1069(17) ?
    N2 N3 . 1.366(2) ?
    N2 Ni1 . 2.0885(16) ?
    N5 N6 . 1.187(3) ?
    N5 Ni1 . 2.1075(19) ?
    N6 N7 . 1.160(3) ?
    Ni1 N2 3_767 2.0885(16) ?
    Ni1 N1 3_767 2.1069(17) ?
    Ni1 N5 3_767 2.108(2) ?
loop_
    _geom_angle_atom_site_label_1
    _geom_angle_atom_site_label_2
    _geom_angle_atom_site_label_3
    _geom_angle_site_symmetry_1
    _geom_angle_site_symmetry_3
    _geom_angle
    _geom_angle_publ_flag
    N1 C1 C2 . . 122.4(2) ?
    N1 C1 H1 . . 118.8 ?
    C2 C1 H1 . . 118.8 ?
    C3 C2 C1 . . 119.3(2) ?
    C3 C2 H2 . . 120.4 ?
    C1 C2 H2 . . 120.4 ?
    C2 C3 C4 . . 118.9(2) ?
    C2 C3 H3 . . 120.6 ?
    C4 C3 H3 . . 120.6 ?
    C5 C4 C3 . . 118.63(19) ?
    C5 C4 H4 . . 120.7 ?
    C3 C4 H4 . . 120.7 ?
    N1 C5 C4 . . 123.14(19) ?
    N1 C5 C6 . . 113.27(17) ?
    C4 C5 C6 . . 123.58(18) ?
    N2 C6 C5 . . 120.32(18) ?
    N2 C6 S1 . . 113.49(15) ?
    C5 C6 S1 . . 126.18(15) ?
    N3 C7 C8 . . 125.80(19) ?
    N3 C7 S1 . . 114.47(15) ?
    C8 C7 S1 . . 119.72(15) ?
    N4 C8 C12 . . 123.7(2) ?
    N4 C8 C7 . . 113.74(19) ?
    C12 C8 C7 . . 122.5(2) ?
    N4 C9 C10 . . 124.4(3) ?
    N4 C9 H9 . . 117.8 ?
    C10 C9 H9 . . 117.8 ?
    C9 C10 C11 . . 118.3(2) ?
    C9 C10 H10 . . 120.8 ?
    C11 C10 H10 . . 120.8 ?
    C10 C11 C12 . . 119.1(2) ?
    C10 C11 H11 . . 120.5 ?
    C12 C11 H11 . . 120.5 ?
    C8 C12 C11 . . 117.8(2) ?
    C8 C12 H12 . . 121.1 ?
    C11 C12 H12 . . 121.1 ?
    C1 N1 C5 . . 117.71(18) ?
    C1 N1 Ni1 . . 127.46(15) ?
    C5 N1 Ni1 . . 114.79(13) ?
    C6 N2 N3 . . 113.55(16) ?
    C6 N2 Ni1 . . 113.19(13) ?
    N3 N2 Ni1 . . 133.19(13) ?
    C7 N3 N2 . . 111.69(16) ?
    C9 N4 C8 . . 116.6(2) ?
    N6 N5 Ni1 . . 119.16(16) ?
    N7 N6 N5 . . 178.8(2) ?
    C6 S1 C7 . . 86.77(9) ?
    N2 Ni1 N2 . 3_767 180.00(7) ?
    N2 Ni1 N1 . . 78.32(6) ?
    N2 Ni1 N1 3_767 . 101.68(6) ?
    N2 Ni1 N1 . 3_767 101.68(6) ?
    N2 Ni1 N1 3_767 3_767 78.32(6) ?
    N1 Ni1 N1 . 3_767 180.0000(10)
                                 ?
    N2 Ni1 N5 . . 89.63(8) ?
    N2 Ni1 N5 3_767 . 90.37(8) ?
    N1 Ni1 N5 . . 90.35(7) ?
    N1 Ni1 N5 3_767 . 89.65(7) ?
    N2 Ni1 N5 . 3_767 90.37(8) ?
    N2 Ni1 N5 3_767 3_767 89.63(8) ?
    N1 Ni1 N5 . 3_767 89.65(7) ?
    N1 Ni1 N5 3_767 3_767 90.35(7) ?
    N5 Ni1 N5 . 3_767 179.9980(10)
                                 ?
_iucr_refine_instructions_details
;
TITL EL13_D341_DRX7_GES1 in P2(1)/c
CELL  0.71073   7.7981   8.2410  20.1555   90.000   93.141   90.000
ZERR     2.00   0.0003   0.0003   0.0007    0.000    0.002    0.000
LATT   1
SYMM  - X, 1/2 + Y, 1/2 - Z
SFAC  C    H    N    S    NI
UNIT  48   32   28   4    2
MERG   2
OMIT     0   0   2
SHEL    40.00  0.76
FMAP   2
PLAN   10
ACTA
BOND
BOND   $H
L.S.  10
TEMP    23.00
WGHT      0.0522      0.8063
FVAR       0.41985
C1    1    1.301557    0.467614    0.906402    11.00000    0.03334    0.04204 =
         0.03191    0.00075    0.00556    0.00625
AFIX  43
H1    2    1.353832    0.402220    0.939232    11.00000   -1.20000
AFIX   0
C2    1    1.385308    0.493486    0.848129    11.00000    0.03401    0.04765 =
         0.03868   -0.00442    0.01197    0.00362
AFIX  43
H2    2    1.491600    0.445993    0.842270    11.00000   -1.20000
AFIX   0
C3    1    1.309096    0.590157    0.799246    11.00000    0.03857    0.04777 =
         0.02881   -0.00361    0.01281   -0.00371
AFIX  43
H3    2    1.362967    0.608886    0.759925    11.00000   -1.20000
AFIX   0
C4    1    1.151108    0.658926    0.809604    11.00000    0.03744    0.04514 =
         0.02283    0.00228    0.00501    0.00074
AFIX  43
H4    2    1.096592    0.724615    0.777398    11.00000   -1.20000
AFIX   0
C5    1    1.075940    0.628082    0.868735    11.00000    0.03014    0.03514 =
         0.02263   -0.00110    0.00461    0.00054
C6    1    0.911430    0.695551    0.885633    11.00000    0.03086    0.03847 =
         0.02189    0.00258    0.00084    0.00166
C7    1    0.642242    0.819317    0.900111    11.00000    0.02897    0.03673 =
         0.02831    0.00061    0.00272    0.00219
C8    1    0.479284    0.908780    0.892185    11.00000    0.02913    0.03294 =
         0.03855   -0.00134    0.00056    0.00333
C9    1    0.310068    1.064216    0.822876    11.00000    0.05081    0.05632 =
         0.06565    0.02474    0.00463    0.01550
AFIX  43
H9    2    0.291486    1.116746    0.782281    11.00000   -1.20000
AFIX   0
C10   1    0.184390    1.074694    0.867506    11.00000    0.03617    0.04386 =
         0.08065   -0.00013    0.00153    0.01585
AFIX  43
H10   2    0.084299    1.133172    0.857497    11.00000   -1.20000
AFIX   0
C11   1    0.209878    0.996629    0.927456    11.00000    0.03547    0.05428 =
         0.06077   -0.01825    0.01289   -0.00095
AFIX  43
H11   2    0.127450    1.002142    0.959024    11.00000   -1.20000
AFIX   0
C12   1    0.360115    0.909533    0.940256    11.00000    0.03984    0.04512 =
         0.03543   -0.00263    0.00211   -0.00247
AFIX  43
H12   2    0.379894    0.853430    0.979974    11.00000   -1.20000
AFIX   0
N1    3    1.148815    0.533266    0.916918    11.00000    0.03120    0.03571 =
         0.02286    0.00029    0.00450    0.00217
N2    3    0.847278    0.660294    0.942349    11.00000    0.02977    0.04102 =
         0.02354    0.00190    0.00450    0.00628
N3    3    0.691071    0.730259    0.950587    11.00000    0.02826    0.04073 =
         0.02711    0.00143    0.00287    0.00718
N4    3    0.456256    0.984378    0.833587    11.00000    0.03802    0.05082 =
         0.05074    0.01822    0.00903    0.00979
N5    3    0.872291    0.302971    0.952467    11.00000    0.05008    0.04675 =
         0.03146   -0.00166    0.00403   -0.00576
N6    3    0.833195    0.311813    0.894826    11.00000    0.03044    0.04638 =
         0.03870   -0.01294    0.00151    0.00605
N7    3    0.797341    0.318786    0.838272    11.00000    0.06315    0.09068 =
         0.03795   -0.01847   -0.01210    0.01540
S1    4    0.785227    0.824557    0.837437    11.00000    0.03427    0.04959 =
         0.02888    0.01170    0.00513    0.00911
NI1   5    1.000000    0.500000    1.000000    10.50000    0.02602    0.03581 =
         0.01790    0.00259    0.00320    0.00586
HKLF 4
REM  EL13_D341_DRX7_GES1 in P2(1)/c
REM R1 =  0.0357 for   2643 Fo > 4sig(Fo)  and  0.0431 for all   3077 data
REM    187 parameters refined using      0 restraints
END
WGHT      0.0522      0.8063
REM Highest difference peak  1.252,  deepest hole -0.353,  1-sigma level  0.070
Q1    1   1.5189  0.2885  0.9653  11.00000  0.05    1.25
Q2    1   1.3273  0.3887  0.9599  11.00000  0.05    0.40
Q3    1   0.5408  0.8562  0.8901  11.00000  0.05    0.34
Q4    1   0.5577  0.7820  0.9627  11.00000  0.05    0.33
Q5    1   0.4693  0.9538  0.8641  11.00000  0.05    0.32
Q6    1   0.7780  0.6294  0.9899  11.00000  0.05    0.32
Q7    1   0.4250  0.9008  0.9162  11.00000  0.05    0.31
Q8    1   1.2018  0.4870  0.9027  11.00000  0.05    0.31
Q9    1   0.3023  0.9823  0.9390  11.00000  0.05    0.30
Q10   1   1.3357  0.4738  0.8724  11.00000  0.05    0.29
;
