# Supplementary material for: Crystal structure of bis­(azido-κN)bis­[2,5-bis­(pyridin-2-yl)-1,3,4-thia­diazole-κ2 N 2,N 3]nickel(II)
Source: Acta Crystallogr E Crystallogr Commun. 2015 Jan 14;71(Pt 2):m24–5. doi: 10.1107/S2056989015000201 (PMC4384553; doi:10.1107/S2056989015000201)
Supplement: Supplementary file 2 [file e-71-00m24-Isup2.hkl]

# 
# h,k,l, Fc-squared, Fo-squared, sigma(Fo-squared) and status flag 
# 
data_I
_shelx_title ' EL13_D341_DRX7_GES1 in P2(1)/c' 
_shelx_refln_list_code          4 
_shelx_F_calc_maximum      226.69 
_exptl_crystal_F_000       636.00 
_reflns_d_resolution_high  0.7600 
 
loop_ 
 _symmetry_equiv_pos_as_xyz 
 'x, y, z' 
 '-x, y+1/2, -z+1/2' 
 '-x, -y, -z' 
 'x, -y-1/2, z-1/2' 
 
_cell_length_a     7.7981 
_cell_length_b     8.2410 
_cell_length_c    20.1555 
_cell_angle_alpha  90.000 
_cell_angle_beta   93.141 
_cell_angle_gamma  90.000 
 
_shelx_F_squared_multiplier     1.000 
 
loop_ 
 _refln_index_h 
 _refln_index_k 
 _refln_index_l 
 _refln_F_squared_calc 
 _refln_F_squared_meas 
 _refln_F_squared_sigma 
 _refln_observed_status 
   1   0   0     5647.16     3775.11    193.62 o 
   2   0   0     6368.37     6188.10    116.21 o 
   3   0   0     1021.63     1091.19     37.52 o 
   4   0   0        9.61       15.63      1.79 o 
   5   0   0     1119.45      932.88     21.60 o 
   6   0   0     3164.81     3186.81     77.62 o 
   7   0   0       14.02        8.79      3.69 o 
   8   0   0        4.51        4.54      5.11 o 
   9   0   0      220.24      229.77     16.45 o 
  10   0   0      205.22      221.82     17.59 o 
   1   1   0      933.29      796.97      9.57 o 
   2   1   0     1320.49     1570.77     20.93 o 
   3   1   0     1711.19     1790.15     40.75 o 
   4   1   0      135.37      191.78      6.39 o 
   5   1   0      131.89      119.92      6.55 o 
   6   1   0      294.25      277.20      7.76 o 
   7   1   0        3.59        6.72      2.70 o 
   8   1   0      210.87      190.57      9.82 o 
   9   1   0       82.11       93.91      6.53 o 
  10   1   0       52.47       65.11      9.64 o 
   0   2   0     2486.87     2515.20     39.78 o 
   1   2   0      728.13      671.84      9.78 o 
   2   2   0     5485.58     5336.22     61.91 o 
   3   2   0     2947.95     3122.25     38.79 o 
   4   2   0     1573.10     1575.54     44.87 o 
   5   2   0      487.57      567.15     14.45 o 
   6   2   0      811.47      759.53     17.21 o 
   7   2   0      748.99      738.24     19.71 o 
   8   2   0      173.83      169.17      6.25 o 
   9   2   0       20.18       17.02      5.17 o 
  10   2   0       71.60       72.48      7.46 o 
   1   3   0      245.40      247.42      3.44 o 
   2   3   0      623.33      654.42      9.28 o 
   3   3   0      326.60      412.53      6.07 o 
   4   3   0      284.74      310.01      4.77 o 
   5   3   0       65.46       74.15      5.15 o 
   6   3   0        6.48        7.51      2.45 o 
   7   3   0        1.16       -1.28      2.30 o 
   8   3   0       69.91       86.01      5.80 o 
   9   3   0       23.15       23.03      5.72 o 
   0   4   0     1167.36     1255.69     22.59 o 
   1   4   0      338.31      299.90      4.62 o 
   2   4   0     1021.07     1014.07     14.03 o 
   3   4   0     1380.86     1389.06     26.16 o 
   4   4   0      840.33      849.75     12.24 o 
   5   4   0      283.66      271.93      7.77 o 
   6   4   0      173.58      219.82      8.15 o 
   7   4   0      642.76      618.12     14.01 o 
   8   4   0      161.74      170.28      8.09 o 
   9   4   0      122.42      116.75      7.33 o 
   1   5   0        6.56        5.45      1.42 o 
   2   5   0      100.19       85.49      3.30 o 
   3   5   0        2.91        3.95      1.92 o 
   4   5   0      467.28      486.15      8.87 o 
   5   5   0       10.43       14.42      3.04 o 
   6   5   0      175.34      171.23      6.98 o 
   7   5   0        2.02        5.84      4.76 o 
   8   5   0       62.27       75.32      6.45 o 
   9   5   0       61.07       59.58      6.16 o 
   0   6   0     3835.83     3832.47     65.68 o 
   1   6   0     1957.79     2002.90     22.48 o 
   2   6   0       31.83       26.25      2.80 o 
   3   6   0      168.92      162.04      5.07 o 
   4   6   0       99.63       90.21      4.28 o 
   5   6   0     1456.53     1467.53     24.60 o 
   6   6   0       94.55      102.50      6.28 o 
   7   6   0       29.54       31.01      6.78 o 
   8   6   0      135.10      163.91     12.26 o 
   1   7   0      203.54      209.87      5.34 o 
   2   7   0      125.57      136.04      7.40 o 
   3   7   0       41.11       43.61      3.52 o 
   4   7   0       43.63       44.71      4.02 o 
   5   7   0       37.48       33.49      3.74 o 
   6   7   0       79.72      101.80      6.55 o 
   7   7   0       20.89       31.71     11.91 o 
   0   8   0       18.75       12.53      4.80 o 
   1   8   0       42.22       37.94      3.89 o 
   2   8   0      769.66      765.68     13.17 o 
   3   8   0      475.34      491.59     10.97 o 
   4   8   0      166.82      160.35      7.07 o 
   5   8   0       28.48       32.97      3.97 o 
   6   8   0       11.03       13.39      3.15 o 
   1   9   0        4.73        1.83      4.89 o 
   2   9   0       70.25       71.04      6.61 o 
   3   9   0       12.60       10.40      3.63 o 
   4   9   0        3.64        1.26      3.53 o 
   5   9   0       31.74       21.50      4.24 o 
   0  10   0      229.70      210.26     14.37 o 
   1  10   0       11.13        3.15      4.99 o 
   2  10   0      107.15      122.89      8.60 o 
   3  10   0       60.87       67.06     13.00 o 
 -10   1   1       15.33        2.27      5.00 o 
  -9   1   1       28.93       45.19      4.80 o 
  -8   1   1      141.23      134.82      9.93 o 
  -7   1   1     2479.40     2189.12     55.16 o 
  -6   1   1      239.83      260.25      6.74 o 
  -5   1   1      429.29      447.72     12.27 o 
  -4   1   1      186.55      263.05      7.18 o 
  -3   1   1     2091.62     2036.62     34.96 o 
  -2   1   1     2261.58     2186.24     73.75 o 
  -1   1   1     8351.71     8949.24     97.16 o 
   0   1   1     3528.85     3945.98     40.26 o 
   1   1   1    13907.33    14473.47    145.33 o 
   2   1   1     1335.95     1346.53     15.85 o 
   3   1   1     1535.61     1667.20     29.50 o 
   4   1   1      458.91      450.83      7.23 o 
   5   1   1       11.37        3.27      1.35 o 
   6   1   1     1205.04     1209.90     25.49 o 
   7   1   1      878.05      845.99     28.68 o 
   8   1   1      338.88      311.58     13.03 o 
   9   1   1        1.06        0.29      3.48 o 
  10   1   1      103.31      101.33      9.63 o 
 -10   2   1        2.41        0.15      3.79 o 
  -9   2   1      141.84      148.76      9.77 o 
  -8   2   1       51.37       48.76      8.23 o 
  -7   2   1      386.71      386.04     11.22 o 
  -6   2   1      227.52      215.50      6.63 o 
  -5   2   1      962.10      931.35     15.38 o 
  -4   2   1     1446.26     1541.56     28.58 o 
  -3   2   1       88.39      111.83      2.94 o 
  -2   2   1     3392.09     3478.36     38.06 o 
  -1   2   1     5756.38     6103.03     66.48 o 
   0   2   1        8.73        3.27      0.78 o 
   1   2   1      111.65       77.82      1.67 o 
   2   2   1     1257.33     1482.34     19.03 o 
   3   2   1     1454.49     1481.42     19.08 o 
   4   2   1       93.54       97.20      6.01 o 
   5   2   1      767.79      801.18     14.17 o 
   6   2   1      148.25      135.81      5.88 o 
   7   2   1      209.72      201.94      8.43 o 
   8   2   1       12.46        4.40      2.80 o 
   9   2   1        8.57       -1.83      5.39 o 
  10   2   1       24.79       21.58      5.02 o 
  -9   3   1      153.48      159.14     18.72 o 
  -8   3   1       15.35       16.27      3.19 o 
  -7   3   1      100.63      117.96      5.16 o 
  -6   3   1      853.32      790.49     15.73 o 
  -5   3   1     3131.03     3313.97     51.73 o 
  -4   3   1      750.21      689.76     11.92 o 
  -3   3   1     2768.53     2979.43     35.06 o 
  -2   3   1      883.74      922.40     12.63 o 
  -1   3   1      190.76      170.55      2.72 o 
   0   3   1       58.19       29.55      1.31 o 
   1   3   1      299.02      273.39      4.11 o 
   2   3   1     1134.82     1143.38     15.20 o 
   3   3   1     7395.04     7791.65    104.09 o 
   4   3   1     3038.07     2920.44     36.90 o 
   5   3   1      366.93      371.95     11.38 o 
   6   3   1       19.23       17.37      2.98 o 
   7   3   1        7.95        5.82      3.13 o 
   8   3   1     1113.51     1075.69     26.78 o 
   9   3   1      209.64      222.68      8.89 o 
  -9   4   1        4.77        6.14      3.18 o 
  -8   4   1       26.65       22.89      4.16 o 
  -7   4   1       55.95       74.33      5.51 o 
  -6   4   1       25.97       17.48      3.31 o 
  -5   4   1      457.99      420.71      9.97 o 
  -4   4   1      615.54      640.90      9.45 o 
  -3   4   1       21.34       31.17      3.85 o 
  -2   4   1     1778.58     1718.11     21.15 o 
  -1   4   1      153.18      168.85      3.16 o 
   0   4   1     1673.12     1642.65     20.46 o 
   1   4   1     1255.59     1258.67     15.92 o 
   2   4   1     3427.11     3674.00     46.38 o 
   3   4   1      327.02      280.48      5.43 o 
   4   4   1       40.70       43.06      2.43 o 
   5   4   1      534.75      532.64      8.81 o 
   6   4   1      259.20      233.67      8.19 o 
   7   4   1      164.46      147.03      6.84 o 
   8   4   1      248.31      270.17     10.36 o 
   9   4   1       82.25      102.97     12.90 o 
  -9   5   1        4.87        5.34      4.03 o 
  -8   5   1      240.10      245.39     10.16 o 
  -7   5   1      653.57      628.50     21.22 o 
  -6   5   1      177.41      179.76      7.89 o 
  -5   5   1       90.82       92.19      2.74 o 
  -4   5   1      126.20      137.99      4.62 o 
  -3   5   1      788.76      754.64     11.48 o 
  -2   5   1     1534.56     1725.50     21.72 o 
  -1   5   1      710.57      685.56      8.63 o 
   0   5   1     3515.01     3715.20     44.54 o 
   1   5   1     1756.98     1680.38     19.75 o 
   2   5   1      299.22      302.15      4.91 o 
   3   5   1       56.99       43.67      2.72 o 
   4   5   1       53.44       46.96      3.26 o 
   5   5   1       23.93       31.14      2.49 o 
   6   5   1     1607.65     1601.63     30.25 o 
   7   5   1      319.67      323.17     11.40 o 
   8   5   1       65.65       84.72      6.95 o 
   9   5   1       43.30       55.77      6.23 o 
  -8   6   1       22.58       23.14      6.78 o 
  -7   6   1       29.63       37.60      6.94 o 
  -6   6   1       62.59       51.98      4.59 o 
  -5   6   1      188.86      158.97      6.34 o 
  -4   6   1      381.02      383.41      9.00 o 
  -3   6   1        4.38       -0.32      2.29 o 
  -2   6   1      328.05      295.18      6.46 o 
  -1   6   1       98.20      103.85      3.14 o 
   0   6   1      238.57      239.31      4.95 o 
   1   6   1       70.25       71.72      2.87 o 
   2   6   1       51.97       54.06      2.66 o 
   3   6   1        4.95        4.11      2.33 o 
   4   6   1      132.71      140.30      5.61 o 
   5   6   1       16.56       20.88      3.10 o 
   6   6   1        0.14       -1.67      3.10 o 
   7   6   1        5.69        8.25      5.57 o 
   8   6   1       18.40        2.34      6.27 o 
  -7   7   1       54.38       75.92      9.20 o 
  -6   7   1      102.78      102.53      7.61 o 
  -5   7   1      380.50      382.17      9.40 o 
  -4   7   1       97.36       83.08      4.77 o 
  -3   7   1      133.56      128.55      5.25 o 
  -2   7   1      233.30      218.24      5.95 o 
  -1   7   1       14.57       19.47      2.36 o 
   0   7   1      345.13      369.80      7.39 o 
   1   7   1      688.79      729.88     12.16 o 
   2   7   1      682.06      625.73     10.91 o 
   3   7   1      453.05      471.24     12.77 o 
   4   7   1      113.43      109.17      5.24 o 
   5   7   1       78.97       93.99      5.13 o 
   6   7   1      256.84      235.56      7.13 o 
   7   7   1       97.60      106.35      8.60 o 
  -6   8   1       24.58       15.08      5.81 o 
  -5   8   1        9.88       12.47      4.26 o 
  -4   8   1       13.19        9.97      3.50 o 
  -3   8   1        8.51        9.75      3.21 o 
  -2   8   1       64.03       69.49      4.21 o 
  -1   8   1       60.74       53.24      3.01 o 
   0   8   1       50.28       51.77      4.83 o 
   1   8   1        3.14        4.09      3.05 o 
   2   8   1       59.49       67.52      4.20 o 
   3   8   1       67.29       58.02      4.44 o 
   4   8   1       27.03       26.86      4.01 o 
   5   8   1        8.50       14.98      3.63 o 
   6   8   1        4.52       12.47      3.60 o 
  -5   9   1       99.44       94.74      6.04 o 
  -4   9   1        9.08        9.15      3.80 o 
  -3   9   1      143.24      134.97      7.60 o 
  -2   9   1       80.12       82.37      5.97 o 
  -1   9   1      214.37      209.50      8.50 o 
   0   9   1      173.80      168.00     10.96 o 
   1   9   1       17.13        9.72      4.17 o 
   2   9   1       19.83       22.02      4.50 o 
   3   9   1      432.32      419.65     10.49 o 
   4   9   1      221.73      228.17     10.24 o 
   5   9   1       32.13       25.62      4.53 o 
  -3  10   1       13.51       19.79      6.07 o 
  -2  10   1        5.68        6.00      6.07 o 
  -1  10   1       17.55       29.61      7.29 o 
   0  10   1       23.52       31.85      5.90 o 
   1  10   1       88.27       96.86      6.99 o 
   2  10   1       54.07       66.16      7.08 o 
   3  10   1       95.20       94.50      9.01 o 
 -10   0   2      210.32      195.16     15.89 o 
  -9   0   2       16.19        7.94      6.24 o 
  -8   0   2      119.41      118.57     10.78 o 
  -7   0   2      338.11      319.65     11.23 o 
  -6   0   2     3930.50     3969.88    224.38 o 
  -5   0   2      153.94      153.80      6.02 o 
  -4   0   2      389.11      378.63     10.43 o 
  -3   0   2        5.52       16.57      2.55 o 
  -2   0   2    13942.76    14732.49    465.72 o 
  -1   0   2     5010.97     4832.69    112.32 o 
   1   0   2     5578.73     5762.27     69.64 o 
   2   0   2      294.47      280.69      5.50 o 
   3   0   2     6846.65     6482.89    154.87 o 
   4   0   2      503.15      553.61     14.57 o 
   5   0   2      360.19      326.57     10.58 o 
   6   0   2      108.25      125.52      7.79 o 
   7   0   2     1430.76     1360.27     28.68 o 
   8   0   2      950.23      986.46     40.85 o 
   9   0   2       98.28       88.50     11.91 o 
  10   0   2       14.75       18.72      8.51 o 
 -10   1   2       13.89       11.96      5.00 o 
  -9   1   2      105.16      115.64      7.78 o 
  -8   1   2       56.86       55.95      5.40 o 
  -7   1   2      741.19      651.65     32.62 o 
  -6   1   2       32.84       30.45      2.91 o 
  -5   1   2       21.63       21.51      1.31 o 
  -4   1   2      262.03      348.51      5.53 o 
  -3   1   2       71.14      113.84      3.83 o 
  -2   1   2       91.86      132.94      3.16 o 
  -1   1   2      255.52      331.44      3.93 o 
   0   1   2     8518.91     7967.44     77.43 o 
   1   1   2       60.74       81.26      1.78 o 
   2   1   2      215.06      187.84      3.26 o 
   3   1   2      119.57      119.51      2.26 o 
   4   1   2      247.19      221.47      4.80 o 
   5   1   2      199.75      203.51      4.90 o 
   6   1   2      401.41      384.99     12.36 o 
   7   1   2      154.01      140.50      6.34 o 
   8   1   2       68.80       69.46      5.67 o 
   9   1   2       31.44       36.37      5.02 o 
  10   1   2        0.98        9.69      7.38 o 
 -10   2   2       86.07       89.47      6.75 o 
  -9   2   2      288.61      291.41     12.76 o 
  -8   2   2      622.67      611.00     19.43 o 
  -7   2   2       16.51       14.01      1.46 o 
  -6   2   2      210.29      205.83      4.90 o 
  -5   2   2     3229.96     3395.55     56.84 o 
  -4   2   2     4623.44     4490.87     74.81 o 
  -3   2   2      344.25      357.76      5.71 o 
  -2   2   2      294.96      284.16      3.62 o 
  -1   2   2     8170.04     8422.37     86.94 o 
   0   2   2     1012.55      886.11     10.32 o 
   1   2   2    51387.60    54273.10    618.73 o 
   2   2   2     1582.37     1503.26     16.62 o 
   3   2   2      258.56      302.79      6.39 o 
   4   2   2      454.65      410.50      7.12 o 
   5   2   2     1366.62     1404.93     25.22 o 
   6   2   2      425.98      393.61      9.55 o 
   7   2   2      321.43      362.26     12.39 o 
   8   2   2       69.09       56.45      4.92 o 
   9   2   2       92.81       95.89      5.29 o 
  -9   3   2        2.67        5.20      4.50 o 
  -8   3   2       24.91       33.93      3.21 o 
  -7   3   2       12.84       10.56      2.38 o 
  -6   3   2       47.34       50.60      3.52 o 
  -5   3   2       20.66       22.11      2.09 o 
  -4   3   2        3.18        3.13      1.38 o 
  -3   3   2      470.66      544.58      7.30 o 
  -2   3   2      188.91      221.10      3.50 o 
  -1   3   2       52.57       45.50      1.65 o 
   0   3   2       67.49      101.08      1.98 o 
   1   3   2      115.02      122.64      4.69 o 
   2   3   2     1601.11     1743.89     18.65 o 
   3   3   2      547.01      662.08      9.02 o 
   4   3   2      215.52      228.51      4.83 o 
   5   3   2        5.35       -0.12      3.88 o 
   6   3   2        0.84       -1.82      2.82 o 
   7   3   2       15.67       14.19      3.74 o 
   8   3   2       23.38       23.64      4.23 o 
   9   3   2       19.62       26.72      4.40 o 
  -9   4   2       96.16      119.94      9.68 o 
  -8   4   2        7.39       10.22      3.37 o 
  -7   4   2      264.69      249.97     16.80 o 
  -6   4   2      282.42      270.08     12.68 o 
  -5   4   2      424.24      407.11      9.55 o 
  -4   4   2     3045.49     3223.23     38.11 o 
  -3   4   2     1371.17     1408.93     17.62 o 
  -2   4   2       64.64       77.39      2.74 o 
  -1   4   2     1214.32     1219.42     13.66 o 
   0   4   2     3007.97     3075.24     34.50 o 
   1   4   2     3830.44     3687.10     43.53 o 
   2   4   2       78.61       97.95      3.68 o 
   3   4   2      519.44      470.57      7.78 o 
   4   4   2        7.13        9.14      1.67 o 
   5   4   2      151.81      137.29      3.82 o 
   6   4   2      698.53      741.63     16.01 o 
   7   4   2      306.39      295.48      9.11 o 
   8   4   2       67.08       80.60      6.58 o 
   9   4   2      163.49      167.15      9.06 o 
  -9   5   2       41.50       37.00      4.86 o 
  -8   5   2      116.29      129.42      7.51 o 
  -7   5   2      102.78       95.77      8.31 o 
  -6   5   2        0.61       -2.80      2.80 o 
  -5   5   2      281.81      273.81      8.04 o 
  -4   5   2       19.42       27.12      2.20 o 
  -3   5   2      150.39      141.74      3.80 o 
  -2   5   2      980.50      994.07     13.45 o 
  -1   5   2       62.84       48.21      1.99 o 
   0   5   2      723.79      736.69     10.61 o 
   1   5   2      158.68      182.66      4.15 o 
   2   5   2        9.91        7.86      1.49 o 
   3   5   2       65.27       61.84      3.15 o 
   4   5   2        5.69       -1.29      2.19 o 
   5   5   2        8.03       10.61      2.41 o 
   6   5   2        1.81        3.83      3.07 o 
   7   5   2       62.59       64.55      6.11 o 
   8   5   2        5.03        8.25      4.45 o 
   9   5   2       62.81       82.83      7.47 o 
  -8   6   2        0.80        4.09      5.56 o 
  -7   6   2      511.39      516.17     20.71 o 
  -6   6   2      716.97      706.21     18.62 o 
  -5   6   2       22.36       31.05      2.25 o 
  -4   6   2        2.33        2.24      2.19 o 
  -3   6   2      122.05      128.40      4.86 o 
  -2   6   2     1145.74     1093.84     15.09 o 
  -1   6   2     3383.36     3365.55     36.25 o 
   0   6   2      352.51      332.21      6.47 o 
   1   6   2        2.64        4.66      1.47 o 
   2   6   2       96.25       93.05      3.12 o 
   3   6   2     1003.03      986.03     14.94 o 
   4   6   2      461.72      464.05      9.58 o 
   5   6   2      185.12      188.16      6.66 o 
   6   6   2       21.22       27.42      3.20 o 
   7   6   2      108.90      135.96     12.76 o 
   8   6   2      286.52      279.63     12.94 o 
  -7   7   2       29.97       27.97      6.78 o 
  -6   7   2        2.54       -1.28      4.98 o 
  -5   7   2      285.36      286.64      7.80 o 
  -4   7   2        0.15        0.38      2.71 o 
  -3   7   2      336.36      338.67      8.08 o 
  -2   7   2        4.54        5.09      2.26 o 
  -1   7   2      257.43      277.14      5.76 o 
   0   7   2       53.86       55.08      3.59 o 
   1   7   2        2.68        4.12      2.48 o 
   2   7   2      187.67      186.51      5.53 o 
   3   7   2       20.68       14.73      2.74 o 
   4   7   2        3.45        2.77      2.70 o 
   5   7   2       92.71       94.29      9.29 o 
   6   7   2       40.35       36.14      3.84 o 
   7   7   2       70.32       82.94      7.94 o 
  -6   8   2        1.16       -1.96      4.36 o 
  -5   8   2       76.26       87.84      5.25 o 
  -4   8   2      579.18      564.96     12.68 o 
  -3   8   2       64.79       74.05      8.84 o 
  -2   8   2       14.65       11.36      3.06 o 
  -1   8   2       12.62       10.17      3.27 o 
   0   8   2      273.26      290.29      8.08 o 
   1   8   2      914.69      950.41     16.85 o 
   2   8   2      166.13      144.09      6.48 o 
   3   8   2      313.83      319.41      8.62 o 
   4   8   2      163.77      173.70      7.73 o 
   5   8   2      250.75      242.06      8.36 o 
   6   8   2      250.08      262.14      8.47 o 
  -5   9   2       16.67        9.27      4.07 o 
  -4   9   2        3.39        3.98      3.57 o 
  -3   9   2       67.01       61.05      6.38 o 
  -2   9   2        0.85       -0.01      4.17 o 
  -1   9   2       15.78       15.36      4.37 o 
   0   9   2        0.42        4.07      3.86 o 
   1   9   2      172.46      158.08      7.64 o 
   2   9   2        0.03       -2.42      4.01 o 
   3   9   2      103.75       97.52      5.84 o 
   4   9   2       55.66       52.95      5.08 o 
   5   9   2        4.99       12.64      3.96 o 
  -3  10   2       39.15       36.59      8.31 o 
  -2  10   2      217.12      192.66     13.58 o 
  -1  10   2      111.01       84.94      7.30 o 
   0  10   2       80.77       85.93      6.75 o 
   1  10   2       53.64       50.35      5.98 o 
   2  10   2        5.85        6.89      4.93 o 
   3  10   2       23.17       19.33      6.73 o 
 -10   1   3       53.87       48.72      6.78 o 
  -9   1   3      444.81      438.28     12.55 o 
  -8   1   3       12.45       15.89      3.80 o 
  -7   1   3      522.58      478.90     26.38 o 
  -6   1   3     1194.65     1211.73     31.03 o 
  -5   1   3      927.38      981.72     15.76 o 
  -4   1   3     1584.56     1553.49     23.34 o 
  -3   1   3       62.29       42.79      2.21 o 
  -2   1   3     3665.19     3969.88     58.65 o 
  -1   1   3     3457.50     3518.93     46.79 o 
   0   1   3     4320.12     4429.21     66.93 o 
   1   1   3       98.73       75.83      1.92 o 
   2   1   3      529.08      631.57      7.12 o 
   3   1   3      121.28      105.51      2.22 o 
   4   1   3     6344.93     6901.64     95.56 o 
   5   1   3     1082.26     1006.53     14.99 o 
   6   1   3      523.56      526.27     10.09 o 
   7   1   3      125.15      118.75      4.86 o 
   8   1   3      230.98      226.83      7.50 o 
   9   1   3      302.29      293.07     18.40 o 
  10   1   3      100.11      111.83     10.22 o 
 -10   2   3        4.01        4.96      3.65 o 
  -9   2   3       57.92       59.15     12.48 o 
  -8   2   3        3.13        8.60      3.80 o 
  -7   2   3       35.16       28.66      4.08 o 
  -6   2   3     1045.87     1092.66     25.97 o 
  -5   2   3      123.61      160.00      3.43 o 
  -4   2   3      299.58      241.36      4.49 o 
  -3   2   3      158.76      136.17      3.24 o 
  -2   2   3      231.93      240.99      2.93 o 
  -1   2   3     3461.04     3608.29     37.36 o 
   0   2   3     1874.80     2096.67     22.08 o 
   1   2   3    25622.60    26573.18    285.96 o 
   2   2   3     1452.57     1458.25     15.58 o 
   3   2   3     2183.02     2242.57     28.41 o 
   4   2   3      288.36      252.15      4.20 o 
   5   2   3       92.40       96.20      5.59 o 
   6   2   3       57.74       50.02      3.09 o 
   7   2   3      174.71      149.48      7.82 o 
   8   2   3      157.19      159.44     11.37 o 
   9   2   3       84.96      100.50      6.19 o 
  -9   3   3        1.89        1.78      4.08 o 
  -8   3   3       56.44       46.74      5.72 o 
  -7   3   3      667.71      706.42     16.27 o 
  -6   3   3     2210.13     2180.17     30.66 o 
  -5   3   3      575.16      654.56     15.78 o 
  -4   3   3      741.64      762.13     11.56 o 
  -3   3   3      229.00      183.08      3.00 o 
  -2   3   3     1244.60     1200.06     14.25 o 
  -1   3   3        3.68        7.73      0.99 o 
   0   3   3      742.59      759.93      9.37 o 
   1   3   3     7161.91     7657.91     88.37 o 
   2   3   3    11387.75    11849.99    127.65 o 
   3   3   3     2043.56     2018.02     26.18 o 
   4   3   3      339.62      340.30      6.18 o 
   5   3   3      324.09      302.82      5.74 o 
   6   3   3        2.48        3.17      3.85 o 
   7   3   3     1192.36     1148.25     26.40 o 
   8   3   3      418.36      439.88     13.60 o 
   9   3   3       16.58       19.68      4.56 o 
  -9   4   3        3.09        2.17      4.62 o 
  -8   4   3       12.48       13.01      3.19 o 
  -7   4   3       32.77       24.12      3.65 o 
  -6   4   3      557.26      543.54     13.58 o 
  -5   4   3      859.07      825.40     14.49 o 
  -4   4   3     2071.52     2112.64     32.79 o 
  -3   4   3     1862.28     1960.86     23.76 o 
  -2   4   3       58.26       60.82      2.53 o 
  -1   4   3     2690.81     2576.38     30.85 o 
   0   4   3        0.77        1.58      0.85 o 
   1   4   3       97.39       83.35      2.68 o 
   2   4   3      591.53      566.97      7.67 o 
   3   4   3       72.51      102.34      3.53 o 
   4   4   3      344.17      340.20      6.54 o 
   5   4   3       59.31       62.31      2.91 o 
   6   4   3      138.59      140.70      6.55 o 
   7   4   3        0.23        0.56      3.10 o 
   8   4   3       84.12       89.42     11.55 o 
   9   4   3       26.07       36.47      8.65 o 
  -9   5   3      118.58      111.00      6.50 o 
  -8   5   3      111.62      123.64      8.82 o 
  -7   5   3       41.67       37.94      7.94 o 
  -6   5   3       94.18       97.21      6.06 o 
  -5   5   3      363.48      341.94     13.02 o 
  -4   5   3      760.64      795.07     11.72 o 
  -3   5   3      701.38      694.74     11.60 o 
  -2   5   3     2766.40     2941.68     35.45 o 
  -1   5   3      964.06      886.78     11.47 o 
   0   5   3     1900.57     1843.24     24.74 o 
   1   5   3      433.50      435.21      7.06 o 
   2   5   3      219.99      205.11      4.22 o 
   3   5   3      486.86      444.75      8.03 o 
   4   5   3     1019.03     1075.38     15.83 o 
   5   5   3      179.15      171.35      5.87 o 
   6   5   3      181.49      196.26      5.20 o 
   7   5   3      135.22      113.79      7.89 o 
   8   5   3       67.67       94.39     14.66 o 
  -8   6   3       10.03        6.40      5.45 o 
  -7   6   3        0.66        4.91      5.03 o 
  -6   6   3        4.95        6.93      4.76 o 
  -5   6   3        0.04        0.55      2.82 o 
  -4   6   3       36.59       26.21      3.08 o 
  -3   6   3      311.20      311.00      7.27 o 
  -2   6   3       79.91       70.58      3.27 o 
  -1   6   3       42.80       29.89      2.32 o 
   0   6   3        7.66       11.76      2.29 o 
   1   6   3        3.48        2.47      1.72 o 
   2   6   3        7.39        9.99      1.92 o 
   3   6   3      516.47      490.09      9.10 o 
   4   6   3       46.85       45.15      3.53 o 
   5   6   3        4.98        6.25      2.86 o 
   6   6   3       14.84        9.72      2.91 o 
   7   6   3        1.53        4.63      3.77 o 
   8   6   3        1.90        1.93      5.27 o 
  -7   7   3       42.76       46.50      7.75 o 
  -6   7   3      154.68      171.93      9.54 o 
  -5   7   3      211.96      220.18      6.66 o 
  -4   7   3      144.31      135.27      5.78 o 
  -3   7   3       48.53       53.97      3.84 o 
  -2   7   3      450.80      452.08      8.36 o 
  -1   7   3       49.32       56.86      3.97 o 
   0   7   3       81.76       78.49      4.02 o 
   1   7   3      607.17      606.00      9.87 o 
   2   7   3      345.53      317.06      7.07 o 
   3   7   3      325.33      341.17      7.68 o 
   4   7   3      632.04      610.61     12.13 o 
   5   7   3      165.67      167.93      7.43 o 
   6   7   3       67.95       57.33      4.88 o 
   7   7   3       94.70       89.91      8.14 o 
  -6   8   3        4.21        7.38      4.89 o 
  -5   8   3        3.59        5.69      3.41 o 
  -4   8   3       30.84       42.69      4.27 o 
  -3   8   3       50.18       55.60      4.27 o 
  -2   8   3       70.72       67.00      4.47 o 
  -1   8   3       13.42       21.35      3.54 o 
   0   8   3       23.74       26.92      4.69 o 
   1   8   3       14.06       18.36      4.15 o 
   2   8   3      360.76      373.66      7.34 o 
   3   8   3      121.74      135.67      6.81 o 
   4   8   3      193.57      194.42     10.63 o 
   5   8   3        5.35        5.01      3.47 o 
   6   8   3       25.11       27.17      4.01 o 
  -5   9   3        8.01        6.95      3.89 o 
  -4   9   3      117.68      123.10      7.30 o 
  -3   9   3       43.07       49.55      5.38 o 
  -2   9   3      110.55      128.56     10.24 o 
  -1   9   3      156.86      160.58     10.55 o 
   0   9   3        2.47        3.20      4.12 o 
   1   9   3       11.41        9.03      4.15 o 
   2   9   3      564.04      591.62     14.16 o 
   3   9   3      163.54      168.82     10.46 o 
   4   9   3       28.76       26.83      4.40 o 
   5   9   3        0.62       -3.65      3.65 o 
  -3  10   3       13.69       13.28      7.09 o 
  -2  10   3        2.44       -5.98      5.98 o 
  -1  10   3       77.21       87.08      8.42 o 
   0  10   3       45.47       42.80      5.77 o 
   1  10   3      123.57      120.09      7.50 o 
   2  10   3        1.36        3.74      4.60 o 
   3  10   3       16.13        3.79      6.29 o 
 -10   0   4        1.29        2.84      6.24 o 
  -9   0   4      240.76      221.26     14.75 o 
  -8   0   4     1799.95     1647.34     60.14 o 
  -7   0   4     2693.58     2403.52     83.40 o 
  -6   0   4      502.40      503.27     11.41 o 
  -5   0   4      229.88      225.62     10.66 o 
  -4   0   4     4756.14     4865.48     92.37 o 
  -3   0   4    22051.83    24124.40    648.65 o 
  -2   0   4     2538.65     2741.86     51.40 o 
  -1   0   4     3250.39     3363.99     63.84 o 
   0   0   4    18574.36    18190.47    294.31 o 
   1   0   4      328.11      285.30      5.27 o 
   2   0   4     6248.56     6304.56     83.21 o 
   3   0   4     1262.25     1228.72     17.11 o 
   4   0   4       24.13       16.88      2.50 o 
   5   0   4     1348.47     1277.14     25.85 o 
   6   0   4     3732.29     3740.89    143.14 o 
   7   0   4     1024.24      956.74     25.35 o 
   8   0   4        9.66        9.53      3.67 o 
   9   0   4       89.69       77.16     11.91 o 
  10   0   4       91.85      108.93     15.32 o 
 -10   1   4        6.60        8.71      4.60 o 
  -9   1   4       64.43       61.05      5.98 o 
  -8   1   4      124.84      124.08      7.35 o 
  -7   1   4       12.77        1.57      2.58 o 
  -6   1   4      564.12      498.61     16.87 o 
  -5   1   4      180.58      165.87      5.45 o 
  -4   1   4       42.72       45.12      2.62 o 
  -3   1   4     1261.32     1472.25     24.79 o 
  -2   1   4       19.47        8.23      1.02 o 
  -1   1   4      107.08      149.84      2.47 o 
   0   1   4        2.46        3.15      0.71 o 
   1   1   4     3709.15     3561.45     41.23 o 
   2   1   4      216.96      163.34      2.76 o 
   3   1   4     1319.13     1408.64     14.46 o 
   4   1   4      223.79      257.41      3.98 o 
   5   1   4      237.72      206.61      4.93 o 
   6   1   4        4.71        9.23      2.31 o 
   7   1   4      145.90      145.60      5.65 o 
   8   1   4       93.35       98.77      4.42 o 
   9   1   4       19.17       21.74      3.45 o 
 -10   2   4       82.10       90.50      6.37 o 
  -9   2   4      186.39      159.87     15.32 o 
  -8   2   4       13.85       23.52      4.20 o 
  -7   2   4        2.26        6.16      3.40 o 
  -6   2   4      948.84      979.50     17.62 o 
  -5   2   4     4913.81     4912.48     61.14 o 
  -4   2   4      417.79      400.96      9.12 o 
  -3   2   4      450.11      453.33     10.22 o 
  -2   2   4       94.15      138.56      4.14 o 
  -1   2   4     1546.50     1576.72     16.11 o 
   0   2   4      750.24      607.92      7.39 o 
   1   2   4    11797.19    12962.69    147.93 o 
   2   2   4     3873.40     3928.68     42.88 o 
   3   2   4     2280.60     2502.45     26.21 o 
   4   2   4     2353.58     2179.51     26.03 o 
   5   2   4       36.25       39.65      2.78 o 
   6   2   4        5.94        9.14      2.36 o 
   7   2   4       64.93       88.79      5.98 o 
   8   2   4      538.56      543.16     15.21 o 
   9   2   4      325.13      353.32     11.85 o 
  -9   3   4       31.96       44.68      5.86 o 
  -8   3   4      330.81      353.09     13.07 o 
  -7   3   4        5.27        6.73      1.71 o 
  -6   3   4       52.18       63.64      2.61 o 
  -5   3   4        1.85        2.42      1.37 o 
  -4   3   4      126.01      123.17      3.30 o 
  -3   3   4     2194.20     2531.35     32.27 o 
  -2   3   4       67.16       59.64      1.92 o 
  -1   3   4      623.65      616.61     12.22 o 
   0   3   4      256.19      292.59      4.48 o 
   1   3   4       37.40       49.95      1.99 o 
   2   3   4      208.78      243.93      4.18 o 
   3   3   4        1.27        0.51      1.08 o 
   4   3   4       58.00       52.49      2.62 o 
   5   3   4      376.04      370.24      6.05 o 
   6   3   4        1.08        7.34      2.82 o 
   7   3   4      198.18      185.79     11.30 o 
   8   3   4        0.06       -1.38      3.57 o 
   9   3   4       13.50        8.41      4.16 o 
  -9   4   4      101.66      110.19      8.72 o 
  -8   4   4        1.84       -0.96      2.27 o 
  -7   4   4       24.95       34.66      3.86 o 
  -6   4   4      421.64      416.98     11.02 o 
  -5   4   4      786.40      760.47     13.31 o 
  -4   4   4     1047.29     1153.41     17.46 o 
  -3   4   4      910.81      928.50     11.32 o 
  -2   4   4       32.50       36.72      1.93 o 
  -1   4   4     1824.11     1709.25     22.48 o 
   0   4   4     1294.23     1286.02     16.83 o 
   1   4   4     2814.46     2768.39     33.20 o 
   2   4   4     3720.35     4105.75     45.49 o 
   3   4   4      195.65      184.27      3.50 o 
   4   4   4      903.12      908.63     13.52 o 
   5   4   4       78.90       72.59      3.30 o 
   6   4   4      153.46      162.37      6.99 o 
   7   4   4       33.30       42.50      5.57 o 
   8   4   4      199.47      213.29      8.68 o 
   9   4   4      128.37      130.67      8.80 o 
  -9   5   4        0.18        4.19      5.11 o 
  -8   5   4       29.26       30.53      4.44 o 
  -7   5   4        0.81        2.35      4.08 o 
  -6   5   4        1.11       -0.32      3.54 o 
  -5   5   4       16.82       15.64      2.76 o 
  -4   5   4      129.51      137.31      6.25 o 
  -3   5   4        3.43        4.00      1.63 o 
  -2   5   4      145.62      140.10      3.86 o 
  -1   5   4       19.70       34.90      2.41 o 
   0   5   4      473.16      506.34      8.41 o 
   1   5   4       70.06       69.04      2.86 o 
   2   5   4      455.14      496.41      7.36 o 
   3   5   4      156.30      135.60      5.68 o 
   4   5   4       55.45       58.71      3.35 o 
   5   5   4        7.81        9.85      2.45 o 
   6   5   4       36.00       28.11      3.10 o 
   7   5   4       39.96       38.45      5.00 o 
   8   5   4       72.03       83.58      7.71 o 
  -8   6   4      294.30      322.70     15.10 o 
  -7   6   4      151.52      138.98     13.62 o 
  -6   6   4       62.61       57.63      6.94 o 
  -5   6   4       22.09       26.80      3.63 o 
  -4   6   4      356.78      355.30      8.27 o 
  -3   6   4     2192.50     2229.54     30.15 o 
  -2   6   4     1077.11     1074.55     14.86 o 
  -1   6   4       46.25       60.45      3.26 o 
   0   6   4        4.35        2.46      1.79 o 
   1   6   4     1137.17     1123.19     15.42 o 
   2   6   4     1296.14     1264.75     15.93 o 
   3   6   4      149.79      145.82      5.03 o 
   4   6   4      515.98      502.51     10.23 o 
   5   6   4      342.66      348.43      9.07 o 
   6   6   4      526.43      532.25     11.72 o 
   7   6   4      358.08      360.15     11.62 o 
   8   6   4       11.00        5.55      5.05 o 
  -7   7   4       12.47       11.24      6.27 o 
  -6   7   4       51.09       56.51     10.21 o 
  -5   7   4        8.46        7.05      1.46 o 
  -4   7   4        5.49        4.55      2.72 o 
  -3   7   4       37.74       31.22      3.85 o 
  -2   7   4       25.44       20.05      3.14 o 
  -1   7   4      191.80      213.65      6.60 o 
   0   7   4      179.41      171.78      7.60 o 
   1   7   4       55.56       65.10      3.43 o 
   2   7   4       74.09       73.26      4.51 o 
   3   7   4       11.27       13.17      2.75 o 
   4   7   4      251.90      243.20      9.94 o 
   5   7   4      144.13      138.11      8.66 o 
   6   7   4       11.20        8.55      3.28 o 
   7   7   4       24.60       28.10      6.18 o 
  -6   8   4      282.03      295.74     14.08 o 
  -5   8   4      469.76      455.56     11.66 o 
  -4   8   4       67.84       67.70      5.34 o 
  -3   8   4        3.04        1.11      3.44 o 
  -2   8   4        1.28        3.16      3.37 o 
  -1   8   4      310.62      324.93      8.68 o 
   0   8   4      565.85      538.04     11.42 o 
   1   8   4      189.97      208.09      8.04 o 
   2   8   4       28.57       27.13      3.34 o 
   3   8   4      167.38      189.16      9.54 o 
   4   8   4      256.78      268.86      8.28 o 
   5   8   4       24.04       15.25      3.84 o 
   6   8   4       56.45       50.33      6.56 o 
  -5   9   4        4.63       -0.23      3.34 o 
  -4   9   4        2.33        7.37      5.49 o 
  -3   9   4       67.45       70.74      5.93 o 
  -2   9   4      135.63      138.03      7.90 o 
  -1   9   4        1.32       -1.41      3.86 o 
   0   9   4       10.63       16.81      4.36 o 
   1   9   4      145.24      135.85     11.66 o 
   2   9   4       10.48       14.71      4.61 o 
   3   9   4       11.78        6.74      3.77 o 
   4   9   4        5.43        4.50      3.74 o 
   5   9   4        1.02        2.48      3.93 o 
  -3  10   4      122.55      132.17     19.80 o 
  -2  10   4       24.28       36.07      8.16 o 
  -1  10   4       77.18       80.27      7.35 o 
   0  10   4        9.69       11.70      5.47 o 
   1  10   4      127.36      123.74      7.70 o 
   2  10   4       22.18       19.28      5.31 o 
   3  10   4       31.64       13.91      6.65 o 
 -10   1   5      146.71      130.38      8.97 o 
  -9   1   5      128.08      113.72      7.59 o 
  -8   1   5      213.13      211.36      8.80 o 
  -7   1   5       19.06       28.25      5.11 o 
  -6   1   5     2719.12     2673.29     45.36 o 
  -5   1   5      929.44      983.35     27.61 o 
  -4   1   5     1544.14     1782.77     35.26 o 
  -3   1   5     1654.65     1764.77     35.04 o 
  -2   1   5     2992.69     2955.89     36.74 o 
  -1   1   5     2826.50     2995.36     37.04 o 
   0   1   5      954.92     1129.91     12.82 o 
   1   1   5        9.65       12.70      1.16 o 
   2   1   5     1869.66     1815.74     20.44 o 
   3   1   5     1330.95     1263.12     12.63 o 
   4   1   5     1451.03     1511.02     17.45 o 
   5   1   5     1606.07     1632.66     22.66 o 
   6   1   5       34.17       36.33      3.17 o 
   7   1   5      376.46      375.25     12.20 o 
   8   1   5      527.80      532.09     11.25 o 
   9   1   5      122.99      143.38      9.62 o 
  -9   2   5        8.86       12.45      3.95 o 
  -8   2   5       25.61       34.83     10.50 o 
  -7   2   5        1.85        0.00      2.41 o 
  -6   2   5       11.99       17.70      2.00 o 
  -5   2   5      932.49      935.81     18.01 o 
  -4   2   5      954.91      978.32     20.27 o 
  -3   2   5     2552.16     2649.94     62.51 o 
  -2   2   5     1467.66     1575.51     20.56 o 
  -1   2   5      726.58      694.93      9.15 o 
   0   2   5      272.27      182.00      2.92 o 
   1   2   5     1140.08     1115.27     14.71 o 
   2   2   5      725.98      689.90      8.62 o 
   3   2   5      451.58      503.79      7.82 o 
   4   2   5      294.56      285.33      4.95 o 
   5   2   5      233.05      249.87      6.32 o 
   6   2   5      131.44      135.98      9.46 o 
   7   2   5       56.00       58.69      4.33 o 
   8   2   5        3.79        3.19      3.81 o 
   9   2   5       40.34       36.02      5.06 o 
  -9   3   5      127.43      115.10      8.04 o 
  -8   3   5      195.05      210.38      9.40 o 
  -7   3   5       34.44       21.49      3.67 o 
  -6   3   5      226.66      238.23      5.27 o 
  -5   3   5     1434.72     1479.88     22.85 o 
  -4   3   5     2784.03     2803.19     43.89 o 
  -3   3   5      429.62      409.46      6.30 o 
  -2   3   5        3.68        4.35      0.86 o 
  -1   3   5      431.40      509.22      7.70 o 
   0   3   5     1000.41      848.73     10.33 o 
   1   3   5    11526.83    11552.66    124.89 o 
   2   3   5     3718.54     3841.72     43.80 o 
   3   3   5      151.72      195.32      3.39 o 
   4   3   5      476.67      431.81      7.93 o 
   5   3   5     1195.77     1259.27     16.24 o 
   6   3   5        3.95        3.56      2.99 o 
   7   3   5      112.71      116.77      7.29 o 
   8   3   5       14.76       12.15      4.31 o 
   9   3   5      159.13      196.33     11.09 o 
  -9   4   5        7.81       15.14      4.72 o 
  -8   4   5      121.12      134.95     13.05 o 
  -7   4   5      517.71      531.73     13.41 o 
  -6   4   5      125.59      116.99      7.22 o 
  -5   4   5      797.48      840.17     16.11 o 
  -4   4   5       36.20       54.41      2.67 o 
  -3   4   5        9.01        3.14      1.10 o 
  -2   4   5       49.17       54.72      2.65 o 
  -1   4   5        0.05       -0.03      1.28 o 
   0   4   5     1720.91     1605.62     20.40 o 
   1   4   5        3.64        4.44      1.40 o 
   2   4   5     7283.55     7408.58     86.21 o 
   3   4   5       38.06       27.58      1.63 o 
   4   4   5     1296.96     1232.67     17.53 o 
   5   4   5      261.86      252.22      6.46 o 
   6   4   5        3.98        0.28      1.74 o 
   7   4   5       14.75       15.59      3.88 o 
   8   4   5       12.69       18.13      4.08 o 
   9   4   5       60.18       48.07      6.30 o 
  -8   5   5      150.37      147.12      7.08 o 
  -7   5   5       68.75       88.38     14.47 o 
  -6   5   5      329.75      354.59     13.57 o 
  -5   5   5      453.48      446.19     10.51 o 
  -4   5   5       24.44       24.44      3.16 o 
  -3   5   5      537.73      515.49      8.99 o 
  -2   5   5     1282.86     1262.29     17.62 o 
  -1   5   5     2825.27     2821.41     36.45 o 
   0   5   5       10.59       22.51      2.02 o 
   1   5   5        6.14        5.30      1.66 o 
   2   5   5      483.22      535.27      8.52 o 
   3   5   5     2731.49     2688.09     29.08 o 
   4   5   5      571.35      555.84      9.79 o 
   5   5   5      678.10      634.60     11.86 o 
   6   5   5       13.73       20.99      3.14 o 
   7   5   5      137.64      130.84      8.78 o 
   8   5   5      212.40      229.11     11.39 o 
  -8   6   5       23.22       28.93      6.27 o 
  -7   6   5       90.69       73.22      7.90 o 
  -6   6   5        0.69       -4.20      4.20 o 
  -5   6   5      243.03      252.36      8.00 o 
  -4   6   5      410.62      361.00      7.14 o 
  -3   6   5        0.03       -0.18      2.29 o 
  -2   6   5       16.07       21.95      2.71 o 
  -1   6   5       17.51        7.85      2.79 o 
   0   6   5      128.98      115.46      3.72 o 
   1   6   5       22.91       11.83      2.17 o 
   2   6   5        6.85        7.85      2.34 o 
   3   6   5       27.92       44.15      2.12 o 
   4   6   5      134.25      142.62      5.28 o 
   5   6   5       92.91       88.98      5.09 o 
   6   6   5       38.81       38.74      5.60 o 
   7   6   5        2.02        1.71      3.74 o 
   8   6   5        4.81        4.44      5.37 o 
  -7   7   5      107.36      107.77     19.01 o 
  -6   7   5      265.50      281.38     19.54 o 
  -5   7   5      205.12      198.04     12.29 o 
  -4   7   5       26.83       29.98      3.77 o 
  -3   7   5      180.97      196.34      6.35 o 
  -2   7   5      429.49      406.21      9.05 o 
  -1   7   5     1059.26     1052.25     17.58 o 
   0   7   5      245.23      263.71      6.20 o 
   1   7   5      213.68      225.53      6.15 o 
   2   7   5        2.64        2.36      2.44 o 
   3   7   5      203.53      212.54      6.18 o 
   4   7   5      337.08      330.82      8.56 o 
   5   7   5      239.05      226.91     11.86 o 
   6   7   5        0.97        3.83      3.19 o 
   7   7   5       68.94       72.27      6.73 o 
  -6   8   5       44.22       44.24      9.36 o 
  -5   8   5       82.57       71.34      4.37 o 
  -4   8   5       35.93       35.80      4.36 o 
  -3   8   5      260.57      285.61      9.64 o 
  -2   8   5        0.53        2.35      3.23 o 
  -1   8   5       15.72       11.27      3.37 o 
   0   8   5      203.11      224.33      9.22 o 
   1   8   5        9.94        1.16      3.63 o 
   2   8   5       92.92       90.29      5.16 o 
   3   8   5       20.21       18.75      3.28 o 
   4   8   5       20.82       12.92      3.55 o 
   5   8   5       61.91       72.56      6.96 o 
   6   8   5        3.99       10.09      3.79 o 
  -5   9   5       27.23       35.09      4.04 o 
  -4   9   5      411.91      440.19     14.00 o 
  -3   9   5      122.61      122.51      7.28 o 
  -2   9   5        0.68       -2.70      4.09 o 
  -1   9   5       70.71       64.32      6.59 o 
   0   9   5      193.60      196.32      8.48 o 
   1   9   5       98.26      108.99      6.79 o 
   2   9   5      130.12      143.82     13.13 o 
   3   9   5       10.15        4.25      3.41 o 
   4   9   5       16.13       22.77      4.94 o 
   5   9   5       99.04      101.01     10.89 o 
  -3  10   5       15.48       20.13      6.22 o 
  -2  10   5        3.00       -3.69      9.93 o 
  -1  10   5       49.63       45.71      6.97 o 
   0  10   5        3.63        3.12      4.57 o 
   1  10   5        6.09       10.99      4.80 o 
   2  10   5       29.37       30.91      5.76 o 
   3  10   5       24.59       18.84      7.45 o 
 -10   0   6      195.52      203.67     14.18 o 
  -9   0   6      518.09      531.53     23.83 o 
  -8   0   6      195.86      184.95     11.35 o 
  -7   0   6       13.95       17.02      3.97 o 
  -6   0   6      135.09      133.41      6.26 o 
  -5   0   6     4078.32     4303.10     82.10 o 
  -4   0   6     5199.89     5327.23    174.74 o 
  -3   0   6     1318.34     1490.76     48.22 o 
  -2   0   6     2354.93     2689.90     44.17 o 
  -1   0   6      321.83      284.39      5.67 o 
   0   0   6     3526.39     3870.80     63.27 o 
   1   0   6     1829.42     1715.96     26.11 o 
   2   0   6      102.41      115.58      5.01 o 
   3   0   6       81.97       75.46      3.09 o 
   4   0   6     4735.47     4965.29     61.48 o 
   5   0   6     2353.19     2096.16     37.54 o 
   6   0   6      266.21      275.02     10.06 o 
   7   0   6        6.16        3.34      3.80 o 
   8   0   6        2.75        9.67      4.50 o 
   9   0   6      496.04      509.33     17.58 o 
 -10   1   6       39.72       60.86      7.94 o 
  -9   1   6       11.45        8.70      3.54 o 
  -8   1   6       10.42        4.16      2.99 o 
  -7   1   6      286.63      287.34      7.94 o 
  -6   1   6       51.60       32.00      3.01 o 
  -5   1   6       10.55        7.47      1.76 o 
  -4   1   6      505.38      502.50     11.13 o 
  -3   1   6      500.38      535.25      8.98 o 
  -2   1   6     3138.26     3442.95     50.51 o 
  -1   1   6      646.41      596.91      8.17 o 
   0   1   6      397.74      350.42      4.64 o 
   1   1   6        6.43        2.34      1.01 o 
   2   1   6      739.81      927.98     11.12 o 
   3   1   6      502.29      448.50      6.33 o 
   4   1   6      562.51      586.42      6.87 o 
   5   1   6      310.78      353.30      5.93 o 
   6   1   6     1097.88     1066.20     18.44 o 
   7   1   6      210.59      216.35     11.63 o 
   8   1   6      227.81      220.32      7.00 o 
   9   1   6       52.36       62.64      4.57 o 
  -9   2   6       28.93       29.13      4.62 o 
  -8   2   6      168.64      170.08      7.76 o 
  -7   2   6      607.96      572.46     13.01 o 
  -6   2   6     1181.78     1229.28     45.95 o 
  -5   2   6      203.05      201.31     21.84 o 
  -4   2   6       37.66       45.24      2.80 o 
  -3   2   6     4820.02     4954.61    172.00 o 
  -2   2   6     8872.03     9569.21    103.50 o 
  -1   2   6       14.66        9.77      0.90 o 
   0   2   6      885.79      826.07      9.89 o 
   1   2   6      257.30      280.80      4.52 o 
   2   2   6     5130.73     5131.15     59.56 o 
   3   2   6     2198.87     2307.20     29.41 o 
   4   2   6      643.81      629.46      7.42 o 
   5   2   6       27.93       36.18      2.10 o 
   6   2   6      108.24       95.33      4.61 o 
   7   2   6      704.89      728.74     15.89 o 
   8   2   6      215.13      214.99     16.05 o 
   9   2   6       14.25       12.68      4.04 o 
  -9   3   6        0.57        0.60      3.43 o 
  -8   3   6       17.59       28.18      5.96 o 
  -7   3   6        1.21        0.36      2.48 o 
  -6   3   6        7.60       11.35      1.48 o 
  -5   3   6      340.63      330.70      7.37 o 
  -4   3   6      305.33      282.11      6.01 o 
  -3   3   6       44.86       65.26      2.28 o 
  -2   3   6        7.13        5.72      0.91 o 
  -1   3   6        6.01       12.13      1.26 o 
   0   3   6      103.12      128.92      2.72 o 
   1   3   6      265.37      276.72      4.53 o 
   2   3   6      317.05      333.83      5.58 o 
   3   3   6       17.19       11.90      1.37 o 
   4   3   6      148.89      135.28      3.78 o 
   5   3   6        7.23        7.85      1.89 o 
   6   3   6        0.17        1.01      1.94 o 
   7   3   6        3.53       -3.48      3.48 o 
   8   3   6        0.20       -0.95      5.17 o 
   9   3   6        6.22        5.34      5.56 o 
  -9   4   6       40.58       37.42      7.94 o 
  -8   4   6      601.72      566.19     18.39 o 
  -7   4   6      271.59      323.85      9.16 o 
  -6   4   6      100.00      113.46      6.92 o 
  -5   4   6       59.79       66.80      4.11 o 
  -4   4   6      892.79      875.32     14.79 o 
  -3   4   6      773.01      795.42      9.88 o 
  -2   4   6     1058.91     1028.56     15.02 o 
  -1   4   6      275.54      237.73      4.80 o 
   0   4   6      341.29      328.18      5.98 o 
   1   4   6      125.05      165.18      3.80 o 
   2   4   6     6765.86     7055.08     77.42 o 
   3   4   6     1741.34     1722.40     18.32 o 
   4   4   6      188.15      186.13      4.84 o 
   5   4   6      772.97      740.01     12.81 o 
   6   4   6      254.27      259.15      7.82 o 
   7   4   6      165.53      167.78     10.07 o 
   8   4   6      201.34      228.37     16.91 o 
   9   4   6       38.72       31.89      5.96 o 
  -8   5   6      152.24      193.66      7.45 o 
  -7   5   6       36.16       40.12      5.56 o 
  -6   5   6        9.18       11.91      4.36 o 
  -5   5   6      229.77      228.21     13.33 o 
  -4   5   6        2.26        1.55      3.05 o 
  -3   5   6        0.10        1.49      1.61 o 
  -2   5   6      163.42      188.19      4.69 o 
  -1   5   6       23.78       25.47      2.54 o 
   0   5   6      159.01      185.42      4.77 o 
   1   5   6       12.58        7.17      1.82 o 
   2   5   6        0.14        2.82      1.69 o 
   3   5   6      648.98      704.32      9.18 o 
   4   5   6       29.38       31.31      2.92 o 
   5   5   6      376.69      369.34      8.55 o 
   6   5   6      136.69      153.23     10.16 o 
   7   5   6       81.77       70.11      5.88 o 
   8   5   6        0.01       -3.11      4.01 o 
  -8   6   6      180.61      175.08     11.86 o 
  -7   6   6       14.39       18.03      5.32 o 
  -6   6   6       20.74       24.70      5.72 o 
  -5   6   6      521.86      551.04     15.35 o 
  -4   6   6     1350.92     1340.73     21.57 o 
  -3   6   6      173.34      165.53      6.95 o 
  -2   6   6       95.03       96.59      4.39 o 
  -1   6   6       51.39       50.82      3.51 o 
   0   6   6     1386.99     1334.47     20.30 o 
   1   6   6      387.14      369.24      6.98 o 
   2   6   6      711.91      686.34     10.73 o 
   3   6   6        4.34        6.48      1.72 o 
   4   6   6      390.70      423.72     10.65 o 
   5   6   6      814.55      826.74     16.40 o 
   6   6   6       75.34       67.37      4.77 o 
   7   6   6       19.81       17.23      4.58 o 
   8   6   6       29.83       33.25      6.53 o 
  -7   7   6       35.54       55.78      7.90 o 
  -6   7   6       13.48        7.94      5.98 o 
  -5   7   6        1.76        1.28      4.03 o 
  -4   7   6      144.24      134.91      6.88 o 
  -3   7   6        0.29        3.41      2.85 o 
  -2   7   6       65.16       66.81      4.48 o 
  -1   7   6       45.39       38.59      3.55 o 
   0   7   6        8.49       12.40      3.21 o 
   1   7   6      122.83      124.82      5.56 o 
   2   7   6      371.73      342.16      7.59 o 
   3   7   6      613.18      605.64      8.98 o 
   4   7   6       90.40       95.65      5.18 o 
   5   7   6        7.99        5.87      3.27 o 
   6   7   6       55.13       68.85      5.17 o 
   7   7   6        0.33       -2.94      2.94 o 
  -6   8   6      138.41      121.35     11.30 o 
  -5   8   6       29.10       28.49      6.58 o 
  -4   8   6       41.33       45.40      5.25 o 
  -3   8   6      407.40      421.87     10.76 o 
  -2   8   6      547.85      567.19     13.24 o 
  -1   8   6      235.29      248.01      8.60 o 
   0   8   6       92.45       91.80      6.58 o 
   1   8   6       10.85       13.27      3.75 o 
   2   8   6      825.35      814.45     15.08 o 
   3   8   6      115.49      110.07      5.25 o 
   4   8   6       58.27       48.47      4.42 o 
   5   8   6        4.49        0.70      3.56 o 
   6   8   6       69.68       70.22      5.62 o 
  -5   9   6        0.59        1.95      5.56 o 
  -4   9   6        5.75        1.85      4.91 o 
  -3   9   6       28.25       22.78      5.29 o 
  -2   9   6        4.46        5.10      4.33 o 
  -1   9   6       22.96       26.52      4.60 o 
   0   9   6        6.85        2.48      4.03 o 
   1   9   6       66.35       66.97      5.82 o 
   2   9   6       13.62        6.01      4.35 o 
   3   9   6        0.39       -0.97      3.39 o 
   4   9   6        0.05       -3.36      4.00 o 
   5   9   6       87.22       99.12     15.64 o 
  -3  10   6       71.17       61.57      7.96 o 
  -2  10   6       42.26       65.57      9.04 o 
  -1  10   6       16.95       22.07      6.81 o 
   0  10   6       33.44       38.13      5.77 o 
   1  10   6       73.76       74.82      6.79 o 
   2  10   6       41.94       43.10      6.41 o 
   3  10   6       60.80       58.96      9.64 o 
  -9   1   7      148.06      148.21      7.90 o 
  -8   1   7      635.54      592.55     13.83 o 
  -7   1   7       20.64       21.09      2.25 o 
  -6   1   7       64.70       72.68      6.81 o 
  -5   1   7      878.70      904.04     20.90 o 
  -4   1   7     2140.53     2322.67     45.53 o 
  -3   1   7     5916.16     6427.00    105.20 o 
  -2   1   7     1825.55     1915.44     24.22 o 
  -1   1   7     2083.35     2191.74     29.70 o 
   0   1   7      174.03      208.37      3.17 o 
   1   1   7      165.09      131.50      2.75 o 
   2   1   7     5864.88     5788.27     59.67 o 
   3   1   7     2482.91     2586.08     26.20 o 
   4   1   7      118.25      106.73      3.37 o 
   5   1   7     1395.15     1421.98     16.15 o 
   6   1   7      331.38      324.35     10.06 o 
   7   1   7        1.96       -0.66      2.60 o 
   8   1   7      223.86      214.98      7.20 o 
   9   1   7       65.61       66.90      5.15 o 
  -9   2   7      197.41      201.43     22.41 o 
  -8   2   7       46.74       51.80      4.62 o 
  -7   2   7      457.73      450.71     19.33 o 
  -6   2   7     1871.41     1743.78     62.41 o 
  -5   2   7      173.13      175.54     20.42 o 
  -4   2   7      447.99      426.01      9.83 o 
  -3   2   7        8.04       10.24      1.61 o 
  -2   2   7      562.30      481.13      6.19 o 
  -1   2   7       46.72       45.91      1.42 o 
   0   2   7       29.41       31.43      2.09 o 
   1   2   7     3592.33     3486.73     40.92 o 
   2   2   7      130.64      144.44      3.32 o 
   3   2   7      526.15      470.53      6.68 o 
   4   2   7       33.76       21.76      1.50 o 
   5   2   7      615.47      572.67      8.21 o 
   6   2   7        2.17        2.65      1.08 o 
   7   2   7      149.34      176.81      9.74 o 
   8   2   7       80.35       65.92      5.03 o 
   9   2   7       19.02       15.57      4.51 o 
  -9   3   7       76.08       70.99      8.79 o 
  -8   3   7      117.89      121.01      7.94 o 
  -7   3   7      281.52      266.95      9.23 o 
  -6   3   7      327.88      320.22      6.29 o 
  -5   3   7     3448.91     3396.43     80.31 o 
  -4   3   7       96.76       99.46      4.38 o 
  -3   3   7        2.15        2.97      1.10 o 
  -2   3   7      728.92      724.91      8.44 o 
  -1   3   7     4318.39     4220.78     49.55 o 
   0   3   7     3902.22     3819.78     42.22 o 
   1   3   7      253.24      234.45      4.14 o 
   2   3   7      181.57      187.84      4.06 o 
   3   3   7      857.04      875.09     12.52 o 
   4   3   7     2012.39     1906.51     20.95 o 
   5   3   7      735.95      756.85     11.90 o 
   6   3   7      432.94      410.10      7.40 o 
   7   3   7       11.04        7.71      3.32 o 
   8   3   7      312.69      313.94     12.08 o 
   9   3   7      290.09      318.70     13.49 o 
  -9   4   7      135.77      151.19      9.23 o 
  -8   4   7        1.43        5.30      5.96 o 
  -7   4   7      168.50      182.25      6.12 o 
  -6   4   7      312.16      267.42     10.22 o 
  -5   4   7      150.16      160.64      5.68 o 
  -4   4   7     1395.49     1445.26     21.20 o 
  -3   4   7      227.67      219.19      4.60 o 
  -2   4   7      404.43      330.67      5.85 o 
  -1   4   7      131.69      152.31      3.78 o 
   0   4   7      279.98      278.95      5.15 o 
   1   4   7      430.74      385.79      6.90 o 
   2   4   7        8.22        3.18      1.68 o 
   3   4   7      346.45      340.51      6.04 o 
   4   4   7       86.03      100.95      2.60 o 
   5   4   7        5.31        6.18      2.37 o 
   6   4   7      135.05      111.08      5.58 o 
   7   4   7      123.56      116.66      6.88 o 
   8   4   7       34.06       45.80      6.30 o 
  -8   5   7      109.82      100.30     10.50 o 
  -7   5   7      341.18      392.27     14.70 o 
  -6   5   7       10.36        0.75      3.80 o 
  -5   5   7      357.05      360.90     20.42 o 
  -4   5   7      685.37      654.85     14.27 o 
  -3   5   7     1333.59     1318.04     24.13 o 
  -2   5   7       66.47       48.01      3.10 o 
  -1   5   7      262.74      290.57      7.10 o 
   0   5   7      262.01      251.11      5.60 o 
   1   5   7      519.09      484.00      7.86 o 
   2   5   7     1223.64     1247.69     16.75 o 
   3   5   7      482.54      501.42      7.30 o 
   4   5   7      271.28      276.42      6.61 o 
   5   5   7      619.28      609.86     11.82 o 
   6   5   7      809.50      799.73     16.41 o 
   7   5   7        6.75        4.54      3.48 o 
   8   5   7       27.34       26.45      5.09 o 
  -8   6   7       15.20        9.90      5.56 o 
  -7   6   7       24.04       29.02      5.86 o 
  -6   6   7       53.14       53.73      7.38 o 
  -5   6   7        2.59        7.92      4.76 o 
  -4   6   7        0.15       -1.39      2.94 o 
  -3   6   7       14.75       16.66      2.77 o 
  -2   6   7      223.71      251.91      6.85 o 
  -1   6   7       89.66       75.88      4.29 o 
   0   6   7       55.96       69.47      3.56 o 
   1   6   7       44.47       37.96      2.75 o 
   2   6   7       21.04        9.29      2.47 o 
   3   6   7      981.09      970.00     13.86 o 
   4   6   7       11.83       16.37      2.84 o 
   5   6   7       88.13       85.87      5.28 o 
   6   6   7       15.15       16.53      3.83 o 
   7   6   7        1.97        3.53      2.87 o 
  -7   7   7       69.89       68.57      8.45 o 
  -6   7   7       45.22       63.96      8.16 o 
  -5   7   7      301.44      322.95     15.96 o 
  -4   7   7       89.95       86.73      6.06 o 
  -3   7   7      506.12      537.74     11.85 o 
  -2   7   7      332.96      336.10      8.24 o 
  -1   7   7      249.52      266.38      7.45 o 
   0   7   7      463.84      476.15     10.19 o 
   1   7   7      362.17      345.82      9.35 o 
   2   7   7       53.39       50.48      4.83 o 
   3   7   7      247.59      251.08      5.99 o 
   4   7   7      259.28      248.64      7.03 o 
   5   7   7       11.46       12.20      3.63 o 
   6   7   7       59.17       56.50      6.06 o 
   7   7   7       30.02       35.61      6.17 o 
  -6   8   7        0.04       -2.27      7.38 o 
  -5   8   7       11.70        8.97      7.60 o 
  -4   8   7       60.45       65.61      5.04 o 
  -3   8   7        0.20        2.15      3.26 o 
  -2   8   7       15.77       31.18      4.88 o 
  -1   8   7       74.38       65.52      5.28 o 
   0   8   7       19.61       12.78      3.40 o 
   1   8   7       10.70        5.29      5.31 o 
   2   8   7       53.08       47.52      4.18 o 
   3   8   7       55.92       54.15      3.29 o 
   4   8   7       57.84       45.37      4.52 o 
   5   8   7       40.94       40.31      4.84 o 
   6   8   7       14.86       12.18      4.01 o 
  -5   9   7      230.75      223.25     12.38 o 
  -4   9   7       10.24       12.78      5.32 o 
  -3   9   7        1.09       -0.62      4.10 o 
  -2   9   7       86.85       82.07      8.93 o 
  -1   9   7      338.30      332.84     15.99 o 
   0   9   7      393.29      397.22     11.44 o 
   1   9   7      124.33      120.29      7.22 o 
   2   9   7        2.40       -4.00      4.00 o 
   3   9   7       14.36       11.87      3.89 o 
   4   9   7       89.60       94.29      7.86 o 
  -3  10   7       14.57       13.08      5.63 o 
  -2  10   7       84.65       96.30      9.14 o 
  -1  10   7        6.86       11.99      6.43 o 
   0  10   7        2.67        2.45      4.78 o 
   1  10   7       25.51       21.75      5.38 o 
   2  10   7       12.03       18.73      5.19 o 
  -9   0   8       11.78        1.70      4.54 o 
  -8   0   8       65.47       72.05      6.81 o 
  -7   0   8      121.99      142.40      7.94 o 
  -6   0   8        5.45        6.37      1.70 o 
  -3   0   8      262.93      299.41      5.59 o 
  -2   0   8    19861.15    21610.62    398.18 o 
  -1   0   8    12686.02    13177.19    301.24 o 
   0   0   8      916.80      970.51     17.19 o 
   1   0   8      191.64      199.76      4.79 o 
   2   0   8     2761.45     2688.27     36.98 o 
   3   0   8     8581.07     8543.31    113.79 o 
   4   0   8     2731.17     2817.14     39.24 o 
   5   0   8      243.22      240.21      5.08 o 
   6   0   8        3.42        3.36      2.90 o 
   7   0   8       13.87       14.16      4.76 o 
   8   0   8      329.80      362.00     20.14 o 
   9   0   8       91.20      111.29      9.23 o 
  -9   1   8        1.38        4.91      3.39 o 
  -8   1   8       56.08       61.87      3.52 o 
  -7   1   8        3.97        7.51      1.62 o 
  -6   1   8        0.43       -1.51      2.31 o 
  -5   1   8      713.88      771.50     16.48 o 
  -4   1   8      381.15      370.17     10.75 o 
  -3   1   8      696.19      615.44     17.69 o 
  -2   1   8     1324.38     1477.01     19.04 o 
  -1   1   8      118.05      109.30      2.66 o 
   0   1   8       28.21        7.04      1.00 o 
   1   1   8        4.29        0.72      1.11 o 
   2   1   8      552.62      534.36      7.34 o 
   3   1   8       40.11       49.40      2.09 o 
   4   1   8      395.51      330.44      4.88 o 
   5   1   8       73.02       91.45      2.37 o 
   6   1   8       14.57       18.68      2.73 o 
   7   1   8      116.89      106.23      5.44 o 
   8   1   8       63.15       71.49      4.97 o 
   9   1   8       30.03       35.30      4.70 o 
  -9   2   8      104.19       95.65      6.51 o 
  -8   2   8      568.69      549.16     17.87 o 
  -7   2   8      669.42      630.81     26.66 o 
  -6   2   8      200.79      200.83     11.91 o 
  -5   2   8      139.90      142.06     14.47 o 
  -4   2   8     2215.99     2244.44     50.36 o 
  -3   2   8      872.26      797.90     13.08 o 
  -2   2   8     1248.38     1432.47     20.69 o 
  -1   2   8      725.64      702.34      8.62 o 
   0   2   8     1266.14     1179.02     15.67 o 
   1   2   8     3488.81     3408.09     40.12 o 
   2   2   8      471.72      416.35      6.99 o 
   3   2   8      306.05      329.83      5.34 o 
   4   2   8      191.93      200.44      3.69 o 
   5   2   8     1423.79     1422.25     18.65 o 
   6   2   8      933.56      887.25     12.33 o 
   7   2   8      215.07      226.52      7.38 o 
   8   2   8       36.57       35.17      4.41 o 
   9   2   8       45.43       47.11      5.22 o 
  -9   3   8       12.49        3.11      3.43 o 
  -8   3   8        0.36        0.57      4.54 o 
  -7   3   8       53.23       60.56      3.18 o 
  -6   3   8      174.80      180.98     12.48 o 
  -5   3   8      158.39      139.22      9.36 o 
  -4   3   8        0.29        0.49      1.10 o 
  -3   3   8      453.64      493.20      7.40 o 
  -2   3   8      453.06      552.31      6.42 o 
  -1   3   8      141.24      162.32      4.02 o 
   0   3   8      349.80      385.98      5.82 o 
   1   3   8      770.97      893.22     11.28 o 
   2   3   8        9.45        6.74      1.60 o 
   3   3   8       92.04      117.76      4.44 o 
   4   3   8      187.71      169.68      3.68 o 
   5   3   8       69.12       70.39      3.36 o 
   6   3   8       50.00       41.07      3.26 o 
   7   3   8        6.14        3.46      3.08 o 
   8   3   8        9.50       13.90      3.99 o 
   9   3   8        0.20        0.03      4.83 o 
  -9   4   8       20.96       26.48      4.89 o 
  -8   4   8      380.98      383.58     15.89 o 
  -7   4   8      341.70      350.05     12.25 o 
  -6   4   8      286.21      272.95     10.06 o 
  -5   4   8      364.54      366.83      9.57 o 
  -4   4   8      899.31      875.66     13.73 o 
  -3   4   8      557.20      586.03      9.80 o 
  -2   4   8      887.72      885.88     12.59 o 
  -1   4   8      901.49      956.34     14.80 o 
   0   4   8      323.56      292.27      5.41 o 
   1   4   8      753.85      694.44      9.43 o 
   2   4   8      314.21      302.45      5.51 o 
   3   4   8      971.48      936.98     11.65 o 
   4   4   8       26.99       27.01      1.96 o 
   5   4   8      933.72      937.66     18.89 o 
   6   4   8      638.35      660.74     12.18 o 
   7   4   8      289.38      255.08      9.69 o 
   8   4   8      108.19      111.46      8.68 o 
  -8   5   8        0.96       -4.31      5.39 o 
  -7   5   8       42.07       54.51      6.09 o 
  -6   5   8       24.70       21.77      4.50 o 
  -5   5   8       87.92       74.71      6.39 o 
  -4   5   8       98.03       89.66      7.30 o 
  -3   5   8      206.86      211.82      4.66 o 
  -2   5   8       26.03       30.76      2.39 o 
  -1   5   8      355.00      341.69      7.29 o 
   0   5   8      218.51      203.37      5.14 o 
   1   5   8       37.33       36.51      2.49 o 
   2   5   8      337.45      302.78      6.14 o 
   3   5   8      543.20      535.37      9.03 o 
   4   5   8      187.90      190.99      4.16 o 
   5   5   8      176.36      186.86      5.90 o 
   6   5   8        6.08        7.69      3.21 o 
   7   5   8       23.44       26.99      3.12 o 
   8   5   8        4.36        3.90      3.94 o 
  -8   6   8        9.71       16.12      3.66 o 
  -7   6   8       91.59       99.12     14.18 o 
  -6   6   8      399.92      420.52     16.32 o 
  -5   6   8       43.72       46.41      6.81 o 
  -4   6   8        5.28        1.32      2.97 o 
  -3   6   8      769.74      775.57     14.56 o 
  -2   6   8     1795.52     1820.74     27.27 o 
  -1   6   8      512.37      494.94      9.90 o 
   0   6   8      130.05      138.98      5.42 o 
   1   6   8        9.52       14.08      2.25 o 
   2   6   8        1.95        5.70      2.15 o 
   3   6   8     4064.59     3896.40     50.74 o 
   4   6   8      500.64      488.49      9.71 o 
   5   6   8        4.19        3.06      3.24 o 
   6   6   8        6.65       14.23      3.70 o 
   7   6   8       73.70       76.89      5.70 o 
  -7   7   8        2.92       -1.30      5.45 o 
  -6   7   8       29.64       27.84      6.54 o 
  -5   7   8       23.49       23.14      6.38 o 
  -4   7   8      177.75      176.30      4.74 o 
  -3   7   8      313.39      292.38      8.33 o 
  -2   7   8      171.93      185.06      7.06 o 
  -1   7   8        6.53        1.33      3.08 o 
   0   7   8       78.51       78.20      4.58 o 
   1   7   8       20.34       23.37      3.39 o 
   2   7   8       46.30       52.13      3.68 o 
   3   7   8        1.06       -2.15      2.16 o 
   4   7   8      252.68      260.47      7.32 o 
   5   7   8       24.49       23.72      4.04 o 
   6   7   8       65.40       61.72      5.72 o 
   7   7   8       26.05       14.20      7.66 o 
  -6   8   8        4.80       -0.60      6.24 o 
  -5   8   8        2.49        4.07      4.92 o 
  -4   8   8      267.35      294.87      9.17 o 
  -3   8   8      237.99      225.69      8.08 o 
  -2   8   8       72.70       77.36      6.10 o 
  -1   8   8       91.09       94.09      5.99 o 
   0   8   8      226.12      236.65      7.79 o 
   1   8   8      332.97      345.08     10.27 o 
   2   8   8      181.14      166.10      6.59 o 
   3   8   8       94.49       73.65      3.95 o 
   4   8   8        8.67        5.96      3.42 o 
   5   8   8      198.72      208.74      8.74 o 
   6   8   8       64.97       63.99      5.61 o 
  -4   9   8       76.73       70.98      5.53 o 
  -3   9   8       87.08       88.08      6.91 o 
  -2   9   8       12.81       22.62      5.40 o 
  -1   9   8        3.82        3.60      3.95 o 
   0   9   8       28.95       26.20      4.79 o 
   1   9   8       60.47       61.34      5.77 o 
   2   9   8        1.65       -4.00      4.00 o 
   3   9   8        0.03       -1.52      3.42 o 
   4   9   8       75.03       74.99      6.68 o 
  -2  10   8       70.07       72.07      8.23 o 
  -1  10   8       27.77       32.84      7.49 o 
   0  10   8       89.53       78.30      7.77 o 
   1  10   8      121.48      126.83      8.01 o 
   2  10   8       69.03       78.70      8.04 o 
  -9   1   9      487.45      491.10     16.17 o 
  -8   1   9      156.99      151.32     12.20 o 
  -7   1   9      385.45      380.05     17.02 o 
  -6   1   9       13.42       15.32      3.97 o 
  -5   1   9       88.34      109.79      5.67 o 
  -4   1   9     2050.78     2042.41     34.67 o 
  -3   1   9     1372.94     1430.45     22.01 o 
  -2   1   9     1091.07     1165.96     15.39 o 
  -1   1   9     3046.87     3159.19     52.45 o 
   0   1   9     4364.00     4399.85     54.64 o 
   1   1   9      443.03      406.91      5.84 o 
   2   1   9       52.17       33.71      1.90 o 
   3   1   9     1742.33     1813.06     20.10 o 
   4   1   9     1279.63     1329.21     15.39 o 
   5   1   9     1415.43     1394.83     14.60 o 
   6   1   9      701.49      689.50     10.13 o 
   7   1   9        8.37        3.47      2.80 o 
   8   1   9       17.73       13.66      3.57 o 
   9   1   9      216.19      217.49      9.09 o 
  -9   2   9       19.16       28.52      3.87 o 
  -8   2   9      141.94      135.18      5.91 o 
  -7   2   9       33.18       44.25      6.81 o 
  -6   2   9      160.10      187.78     11.35 o 
  -5   2   9      581.19      528.12     22.13 o 
  -4   2   9      225.84      233.35     12.09 o 
  -3   2   9     1052.82     1104.28     14.56 o 
  -2   2   9        3.91        4.94      1.33 o 
  -1   2   9      156.72      122.01      2.49 o 
   0   2   9       55.92       61.85      1.93 o 
   1   2   9       44.74       47.41      2.09 o 
   2   2   9     1200.81     1229.89     15.87 o 
   3   2   9      107.85      102.49      4.30 o 
   4   2   9      210.45      210.09      4.00 o 
   5   2   9      292.15      327.46      5.94 o 
   6   2   9        1.39        0.92      2.04 o 
   7   2   9      126.88      117.35      5.91 o 
   8   2   9      214.89      208.48     11.14 o 
   9   2   9       63.05       62.82      5.09 o 
  -9   3   9       23.74       13.22      4.54 o 
  -8   3   9      211.40      209.90      8.16 o 
  -7   3   9     1443.18     1387.56     53.33 o 
  -6   3   9      823.92      829.94     34.04 o 
  -5   3   9       78.97       79.88      4.72 o 
  -4   3   9      251.93      298.45      6.08 o 
  -3   3   9      787.61      778.15     10.94 o 
  -2   3   9     2985.67     3011.51     49.88 o 
  -1   3   9      210.36      185.25      5.74 o 
   0   3   9     1461.41     1611.07     20.10 o 
   1   3   9      384.39      333.78      5.65 o 
   2   3   9      709.31      635.38      9.33 o 
   3   3   9     1164.92     1064.63     13.48 o 
   4   3   9      171.36      166.31      3.94 o 
   5   3   9        2.15        2.58      2.09 o 
   6   3   9     1062.02     1049.13     17.16 o 
   7   3   9      642.78      660.72     14.07 o 
   8   3   9      133.19      125.87      7.37 o 
   9   3   9       72.99       77.34     11.06 o 
  -9   4   9       12.93       21.32      4.45 o 
  -8   4   9      194.43      199.28      8.92 o 
  -7   4   9      100.45      101.00      6.27 o 
  -6   4   9      282.83      273.19      9.94 o 
  -5   4   9      524.15      481.53     15.93 o 
  -4   4   9       76.12       68.74      3.31 o 
  -3   4   9      475.57      495.52      8.11 o 
  -2   4   9      264.55      293.62      5.03 o 
  -1   4   9      619.76      555.74     10.11 o 
   0   4   9        4.38        8.08      1.69 o 
   1   4   9      267.41      291.39      6.29 o 
   2   4   9      535.60      485.88      7.57 o 
   3   4   9       39.14       49.53      2.48 o 
   4   4   9      357.72      362.11      5.88 o 
   5   4   9       78.34       88.87      4.19 o 
   6   4   9      390.62      358.48      8.50 o 
   7   4   9       43.93       43.38      3.40 o 
   8   4   9      125.64      148.60     10.17 o 
  -8   5   9       17.90       11.20      4.38 o 
  -7   5   9       10.06       15.90      8.23 o 
  -6   5   9        2.60        1.25      3.67 o 
  -5   5   9      403.73      418.84     14.70 o 
  -4   5   9     2554.75     2537.19     44.84 o 
  -3   5   9       20.95       24.84      1.73 o 
  -2   5   9      767.54      736.69     12.00 o 
  -1   5   9      748.52      709.31     12.18 o 
   0   5   9     1110.59     1074.86     15.82 o 
   1   5   9      694.88      699.50      9.94 o 
   2   5   9      319.77      323.05      6.12 o 
   3   5   9      246.94      220.87      5.20 o 
   4   5   9     1034.84     1012.10     12.65 o 
   5   5   9      540.56      542.01     10.36 o 
   6   5   9      156.99      154.84      6.77 o 
   7   5   9       17.27        7.07      3.04 o 
   8   5   9       32.80       22.95      4.78 o 
  -7   6   9      102.24       80.76      7.76 o 
  -6   6   9       14.16       27.09      5.45 o 
  -5   6   9        5.37        8.46      8.79 o 
  -4   6   9        0.45        2.12      3.10 o 
  -3   6   9       42.92       49.35      5.33 o 
  -2   6   9      243.15      253.64      6.68 o 
  -1   6   9      267.33      239.58      7.88 o 
   0   6   9       12.36       21.79      3.14 o 
   1   6   9        0.64        1.78      1.89 o 
   2   6   9       20.25       11.62      2.39 o 
   3   6   9        0.09        4.29      2.63 o 
   4   6   9       44.64       37.23      2.49 o 
   5   6   9       15.70        7.50      3.49 o 
   6   6   9        9.03        6.33      3.51 o 
   7   6   9       49.21       47.23      5.26 o 
  -7   7   9       46.57       35.30      7.38 o 
  -6   7   9       29.41       50.62      8.79 o 
  -5   7   9       44.21       46.83      7.35 o 
  -4   7   9      405.93      435.03     12.41 o 
  -3   7   9       82.30       72.30      4.68 o 
  -2   7   9      246.35      253.63     14.24 o 
  -1   7   9       13.91       12.98      3.41 o 
   0   7   9      296.04      295.06      9.59 o 
   1   7   9      425.48      400.61      9.49 o 
   2   7   9      402.37      388.41      9.21 o 
   3   7   9       40.64       45.01      3.77 o 
   4   7   9      319.26      306.54      9.77 o 
   5   7   9      116.03      125.43      6.75 o 
   6   7   9      230.78      228.16     11.39 o 
  -6   8   9       59.61       86.27     10.08 o 
  -5   8   9       14.00       16.58      7.19 o 
  -4   8   9        1.51        2.07      2.72 o 
  -3   8   9      403.71      414.90     10.78 o 
  -2   8   9       46.14       44.64      5.40 o 
  -1   8   9      110.76      131.06      7.83 o 
   0   8   9       66.45       59.52      5.87 o 
   1   8   9        0.19       -1.15      3.70 o 
   2   8   9        1.50       -1.82      2.92 o 
   3   8   9        0.29       -2.41      2.41 o 
   4   8   9       11.36       10.48      3.68 o 
   5   8   9       74.04       80.95      6.71 o 
  -4   9   9       20.66       15.47      5.73 o 
  -3   9   9       17.28       25.34      4.76 o 
  -2   9   9      139.34      138.66      8.22 o 
  -1   9   9       67.89       74.15      6.72 o 
   0   9   9       29.23       22.45      6.14 o 
   1   9   9      144.74      140.27      7.83 o 
   2   9   9      276.74      262.11     17.12 o 
   3   9   9      142.54      143.50      6.62 o 
   4   9   9        1.58       -3.89      3.89 o 
  -2  10   9        1.12        2.29      5.79 o 
  -1  10   9       29.30       27.24      7.75 o 
   0  10   9        1.93        5.84      7.39 o 
   1  10   9       24.81       26.16      5.69 o 
  -9   0  10       59.57       74.89      7.94 o 
  -8   0  10      453.56      423.73     18.15 o 
  -7   0  10     1135.17     1109.57     39.15 o 
  -6   0  10      117.70       95.93      4.01 o 
  -5   0  10      299.31      222.19      6.42 o 
  -4   0  10     1474.74     1492.40     37.73 o 
  -3   0  10     4760.45     4639.95     76.28 o 
  -2   0  10     1383.99     1304.79     26.31 o 
  -1   0  10      939.47     1273.95     34.89 o 
   0   0  10        5.16        1.76      1.11 o 
   1   0  10      981.15      858.62     16.14 o 
   2   0  10     5052.32     4792.59     64.90 o 
   3   0  10      582.31      574.00     10.01 o 
   4   0  10       75.38      104.68      6.56 o 
   5   0  10      169.62      167.93      5.39 o 
   6   0  10     2300.85     2272.25     34.80 o 
   7   0  10      596.40      588.90     31.44 o 
   8   0  10       17.14       21.93      6.38 o 
   9   0  10        8.68        6.77      5.98 o 
  -9   1  10       51.68       47.47      4.62 o 
  -8   1  10        8.74        9.16      2.41 o 
  -7   1  10      251.09      247.35     13.05 o 
  -6   1  10      101.29      114.60      7.94 o 
  -5   1  10      571.34      559.65     15.65 o 
  -4   1  10      579.39      588.16     14.79 o 
  -3   1  10       15.16       13.11      1.05 o 
  -2   1  10     1587.78     1579.39     24.50 o 
  -1   1  10      773.71      880.26     16.23 o 
   0   1  10      258.92      244.17      3.64 o 
   1   1  10     1073.77      953.85     12.54 o 
   2   1  10      151.58      152.98      3.56 o 
   3   1  10     1960.43     2011.82     22.23 o 
   4   1  10      223.82      206.43      4.11 o 
   5   1  10      337.31      307.26      5.13 o 
   6   1  10       25.30       31.70      2.66 o 
   7   1  10      188.56      167.86      6.40 o 
   8   1  10       54.73       58.12      5.03 o 
   9   1  10        0.01        2.21      4.06 o 
  -9   2  10      293.66      263.03      9.65 o 
  -8   2  10        1.83       -1.70      5.11 o 
  -7   2  10      723.56      679.60     28.37 o 
  -6   2  10      853.13      908.74     35.17 o 
  -5   2  10      172.51      148.64     10.21 o 
  -4   2  10      725.33      838.07     16.53 o 
  -3   2  10      193.76      167.05      3.82 o 
  -2   2  10        4.46        4.54      1.27 o 
  -1   2  10     6702.67     6840.79     78.80 o 
   0   2  10     3075.68     3190.54     59.23 o 
   1   2  10      115.00      115.91      3.23 o 
   2   2  10       23.11       22.56      1.93 o 
   3   2  10     1474.49     1364.16     15.85 o 
   4   2  10     2780.10     2701.98     29.47 o 
   5   2  10       31.10       38.66      2.19 o 
   6   2  10      252.75      245.44      6.12 o 
   7   2  10      242.32      233.83      8.44 o 
   8   2  10      108.60      121.63      6.76 o 
   9   2  10      162.91      202.49      8.47 o 
  -9   3  10       26.98       31.93      4.06 o 
  -8   3  10        1.19       -5.11      5.11 o 
  -7   3  10        3.90       14.75      6.24 o 
  -6   3  10       47.30       40.85      6.81 o 
  -5   3  10       63.70       69.35      4.29 o 
  -4   3  10        7.28       16.39      1.72 o 
  -3   3  10      307.87      291.04      6.30 o 
  -2   3  10      174.36      194.23      4.34 o 
  -1   3  10       33.90       35.89      2.07 o 
   0   3  10        1.80        4.40      1.75 o 
   1   3  10       31.01       36.96      2.13 o 
   2   3  10      206.37      172.57      4.35 o 
   3   3  10        1.90        2.79      1.74 o 
   4   3  10      283.31      298.60      5.34 o 
   5   3  10       57.25       65.34      2.52 o 
   6   3  10        2.69        5.90      2.49 o 
   7   3  10       15.52       18.72      2.75 o 
   8   3  10        0.09        1.99      4.01 o 
  -8   4  10       11.76        9.28      3.50 o 
  -7   4  10      182.40      177.48     10.50 o 
  -6   4  10      247.66      241.19      9.23 o 
  -5   4  10     1060.72     1087.15     23.26 o 
  -4   4  10      158.57      143.36      5.21 o 
  -3   4  10      393.52      447.69      7.68 o 
  -2   4  10      860.09      860.88     11.87 o 
  -1   4  10     4285.85     4411.80     55.81 o 
   0   4  10      550.09      485.66      8.50 o 
   1   4  10      585.64      612.98      9.52 o 
   2   4  10       34.07       33.94      2.41 o 
   3   4  10      167.61      184.78      4.90 o 
   4   4  10      613.57      580.77      8.92 o 
   5   4  10      349.10      341.81      7.53 o 
   6   4  10      162.49      169.45      9.64 o 
   7   4  10       10.49       10.79      2.83 o 
   8   4  10      108.35      124.99      8.14 o 
  -8   5  10        0.26       -1.75      3.94 o 
  -7   5  10        0.04       -1.46      5.11 o 
  -6   5  10        1.43        5.67      3.78 o 
  -5   5  10        6.95        2.67      4.20 o 
  -4   5  10      433.75      411.75     12.38 o 
  -3   5  10       75.77       82.14      4.96 o 
  -2   5  10      641.67      616.17      9.95 o 
  -1   5  10      169.57      151.12      5.17 o 
   0   5  10        7.32       -0.55      2.21 o 
   1   5  10       63.70       54.57      3.26 o 
   2   5  10        0.16        2.36      2.06 o 
   3   5  10       87.20       85.64      3.62 o 
   4   5  10       73.29       72.57      3.33 o 
   5   5  10        0.09       -0.90      2.44 o 
   6   5  10       22.93       16.43      3.68 o 
   7   5  10        0.70        0.98      3.11 o 
   8   5  10        1.20        3.23      4.22 o 
  -7   6  10      274.32      285.85     13.36 o 
  -6   6  10       67.69       63.34      9.93 o 
  -5   6  10       39.83       33.04      9.08 o 
  -4   6  10        5.17        7.53      3.44 o 
  -3   6  10     1585.26     1580.51     23.42 o 
  -2   6  10      512.45      524.16     11.41 o 
  -1   6  10      218.61      231.25      7.27 o 
   0   6  10       54.05       59.85      4.04 o 
   1   6  10      604.27      589.88     10.26 o 
   2   6  10      241.41      239.80      5.81 o 
   3   6  10      480.01      467.88      9.39 o 
   4   6  10       20.01       11.65      2.33 o 
   5   6  10       36.29       37.43      3.96 o 
   6   6  10      436.95      458.44     11.97 o 
   7   6  10      120.89      116.81      6.13 o 
  -7   7  10        0.54        0.00      5.96 o 
  -6   7  10       61.25       74.72      8.72 o 
  -5   7  10       50.51       48.64      7.35 o 
  -4   7  10      238.24      257.68      9.65 o 
  -3   7  10      158.44      145.34      6.12 o 
  -2   7  10      362.71      378.33     11.07 o 
  -1   7  10        4.92        3.86      3.21 o 
   0   7  10      285.90      266.06      7.70 o 
   1   7  10       49.40       46.72      4.13 o 
   2   7  10      109.30       91.53      7.17 o 
   3   7  10      186.66      199.79      9.29 o 
   4   7  10      114.90      104.33      4.70 o 
   5   7  10       23.28       28.43      4.46 o 
   6   7  10      128.67      132.12     12.25 o 
  -5   8  10      212.74      242.63     15.18 o 
  -4   8  10       13.23       20.42      6.71 o 
  -3   8  10       33.48       38.29      4.70 o 
  -2   8  10       43.33       44.84      5.13 o 
  -1   8  10      447.83      468.55     12.14 o 
   0   8  10       42.53       51.99      4.99 o 
   1   8  10      136.57      122.51      6.81 o 
   2   8  10       38.86       30.12      3.78 o 
   3   8  10      165.97      156.97      5.81 o 
   4   8  10      613.72      581.29     17.38 o 
   5   8  10       86.06       84.88      8.86 o 
  -4   9  10       15.17       15.63      2.95 o 
  -3   9  10       76.29       72.14      6.28 o 
  -2   9  10       10.32        2.88      4.55 o 
  -1   9  10        1.75       -2.67      4.27 o 
   0   9  10        0.01       -4.59      4.59 o 
   1   9  10        0.26        3.31      4.49 o 
   2   9  10       61.09       59.80      6.09 o 
   3   9  10       18.03       21.98      3.40 o 
  -1  10  10       56.81       45.64     11.56 o 
   0  10  10       60.09       58.10     10.78 o 
  -9   1  11       67.40       64.16      5.03 o 
  -8   1  11      137.40      146.00     18.44 o 
  -7   1  11      338.02      348.28     16.45 o 
  -6   1  11     1539.10     1541.82     54.46 o 
  -5   1  11      679.29      653.15     17.85 o 
  -4   1  11      123.84      140.83      3.03 o 
  -3   1  11      653.00      699.08     12.13 o 
  -2   1  11      825.07      786.11     15.22 o 
  -1   1  11     1693.47     1600.98     24.95 o 
   0   1  11     1034.76     1053.20     11.28 o 
   1   1  11     2424.43     2656.86     31.95 o 
   2   1  11       34.77       15.62      1.77 o 
   3   1  11      529.66      477.78      6.97 o 
   4   1  11      949.95      932.86     11.77 o 
   5   1  11      396.91      403.62      6.29 o 
   6   1  11      332.45      316.53      5.31 o 
   7   1  11      672.80      663.87     13.24 o 
   8   1  11      120.65      118.64      9.42 o 
   9   1  11       34.20       34.94      5.48 o 
  -9   2  11      244.60      252.32      9.34 o 
  -8   2  11        5.07        9.08      5.67 o 
  -7   2  11      118.64      135.02     10.78 o 
  -6   2  11       58.34       52.19      6.81 o 
  -5   2  11       38.26       42.55      6.24 o 
  -4   2  11        6.83       10.79      1.22 o 
  -3   2  11       80.24       66.51      3.00 o 
  -2   2  11      936.02      993.72     16.65 o 
  -1   2  11     1004.72     1103.80     13.98 o 
   0   2  11      916.68      857.00     14.78 o 
   1   2  11       83.60       74.30      2.87 o 
   2   2  11      400.97      379.45      6.57 o 
   3   2  11       18.63       25.89      2.14 o 
   4   2  11      178.17      168.69      4.64 o 
   5   2  11      747.22      745.79     10.57 o 
   6   2  11      195.21      198.38      5.94 o 
   7   2  11      322.54      316.82      6.25 o 
   8   2  11       75.42       69.31      5.57 o 
  -9   3  11      389.25      375.79     12.76 o 
  -8   3  11      841.84      830.51     35.74 o 
  -7   3  11       93.75       99.28     10.78 o 
  -6   3  11       75.98       68.65      8.51 o 
  -5   3  11      173.02      177.13      4.46 o 
  -4   3  11      935.80      990.93     16.27 o 
  -3   3  11     2183.86     2274.20     30.27 o 
  -2   3  11      100.17      135.04      3.83 o 
  -1   3  11      853.68      849.49     12.27 o 
   0   3  11     2981.08     2930.95     37.87 o 
   1   3  11     2734.77     2659.54     32.19 o 
   2   3  11      793.76      811.36     11.65 o 
   3   3  11       76.84       77.27      3.47 o 
   4   3  11        1.81        0.98      1.85 o 
   5   3  11      924.57      891.91     12.26 o 
   6   3  11      642.13      651.79     11.54 o 
   7   3  11      151.64      138.34      5.50 o 
   8   3  11       11.77       11.04      4.06 o 
  -8   4  11        2.98       -1.43      2.99 o 
  -7   4  11       37.31       46.74      4.51 o 
  -6   4  11       64.25       64.17      5.96 o 
  -5   4  11       33.09       27.92      3.65 o 
  -4   4  11       53.50       41.15      4.61 o 
  -3   4  11      805.23      792.02     19.08 o 
  -2   4  11      110.91      103.55      4.64 o 
  -1   4  11      768.54      779.59     12.33 o 
   0   4  11      340.34      308.16      6.53 o 
   1   4  11        0.15        3.73      1.67 o 
   2   4  11       80.84       88.53      4.57 o 
   3   4  11      125.74      104.29      5.12 o 
   4   4  11      722.47      689.85     10.72 o 
   5   4  11       55.69       64.13      2.76 o 
   6   4  11      149.66      163.59      5.91 o 
   7   4  11      256.01      272.50      7.77 o 
   8   4  11        3.22        4.86      4.33 o 
  -8   5  11       36.30       25.29      4.81 o 
  -7   5  11       94.76       99.79      7.34 o 
  -6   5  11      486.00      469.06     16.07 o 
  -5   5  11       43.45       47.25      4.92 o 
  -4   5  11      704.50      699.52     18.07 o 
  -3   5  11      209.63      222.83      7.69 o 
  -2   5  11     1131.31     1087.10     15.66 o 
  -1   5  11     1789.09     1827.43     30.07 o 
   0   5  11       65.57       71.49      3.80 o 
   1   5  11       96.25       96.10      3.42 o 
   2   5  11      523.36      498.19      8.60 o 
   3   5  11      338.57      339.12      7.06 o 
   4   5  11      181.01      175.47      5.00 o 
   5   5  11      103.08       97.75      4.52 o 
   6   5  11       21.23       21.86      3.38 o 
   7   5  11      362.86      372.85      9.77 o 
  -7   6  11       10.74        8.51      5.14 o 
  -6   6  11        0.12       -6.24      6.24 o 
  -5   6  11        9.95        9.23      4.33 o 
  -4   6  11       69.31       60.84      6.00 o 
  -3   6  11       24.80       26.02      3.09 o 
  -2   6  11       11.74       13.53      3.34 o 
  -1   6  11       63.63       75.64      4.79 o 
   0   6  11       10.76        5.63      2.68 o 
   1   6  11       93.14       83.69      3.86 o 
   2   6  11        6.62        8.86      2.56 o 
   3   6  11       19.34        9.84      2.64 o 
   4   6  11        5.02        1.84      2.32 o 
   5   6  11        0.21       -2.91      2.91 o 
   6   6  11      155.24      179.96      8.05 o 
   7   6  11       48.17       31.83      4.91 o 
  -6   7  11      209.04      244.57     14.03 o 
  -5   7  11        1.33        0.99      5.40 o 
  -4   7  11      340.89      379.59     11.87 o 
  -3   7  11      142.23      140.13      5.84 o 
  -2   7  11        1.66        1.29      3.56 o 
  -1   7  11      170.15      164.81      7.23 o 
   0   7  11      257.14      285.24      8.17 o 
   1   7  11      132.66      124.59      6.64 o 
   2   7  11      386.66      380.44      9.15 o 
   3   7  11      324.17      315.13      8.65 o 
   4   7  11       64.13       73.99      5.68 o 
   5   7  11       73.04       64.49      5.07 o 
   6   7  11       36.94       41.34      5.50 o 
  -5   8  11        0.30       -0.16      6.21 o 
  -4   8  11        0.02       -2.18      4.15 o 
  -3   8  11        9.89        9.67      3.69 o 
  -2   8  11      128.49      121.28      7.28 o 
  -1   8  11        1.73        2.50      4.11 o 
   0   8  11        4.93        5.91      3.88 o 
   1   8  11       31.08       39.04      4.92 o 
   2   8  11      142.25      131.12      5.99 o 
   3   8  11      112.46      113.16      7.87 o 
   4   8  11      176.14      165.25      7.28 o 
   5   8  11       39.35       42.58      5.86 o 
  -4   9  11      113.81      115.58     12.74 o 
  -3   9  11      240.58      254.04     11.78 o 
  -2   9  11       24.82       24.13      5.10 o 
  -1   9  11        1.89       -3.08      4.49 o 
   0   9  11       27.73       17.18      6.32 o 
   1   9  11      157.23      166.66      8.48 o 
   2   9  11      112.81      101.50      7.30 o 
   3   9  11       12.88        5.99      3.17 o 
  -9   0  12      418.31      425.44     19.29 o 
  -8   0  12       69.42       60.14      6.24 o 
  -7   0  12       81.03       75.45      6.24 o 
  -6   0  12     1782.59     1672.76     40.92 o 
  -5   0  12     3179.89     3359.93     79.83 o 
  -4   0  12     2887.48     2694.01     45.16 o 
  -3   0  12      859.57      969.85     17.58 o 
  -2   0  12       62.84       87.86      5.90 o 
  -1   0  12       34.81       33.97      4.20 o 
   0   0  12     3329.66     3135.75     46.40 o 
   1   0  12      748.54      777.10     15.33 o 
   2   0  12      156.77      155.13      5.18 o 
   3   0  12      220.82      236.58      6.63 o 
   4   0  12     1672.70     1624.03     26.60 o 
   5   0  12     2953.41     2986.56     46.35 o 
   6   0  12        8.13       12.92      4.18 o 
   7   0  12      161.74      160.79     11.44 o 
   8   0  12      243.28      241.53     16.17 o 
  -9   1  12        2.82       -1.86      2.72 o 
  -8   1  12      271.29      283.63      9.40 o 
  -7   1  12        1.54        5.67      3.97 o 
  -6   1  12      236.26      234.87     11.91 o 
  -5   1  12      180.37      164.52      5.56 o 
  -4   1  12       22.72       26.92      1.69 o 
  -3   1  12      126.54      128.69      3.19 o 
  -2   1  12       51.44       42.68      2.34 o 
  -1   1  12      587.87      558.20     11.69 o 
   0   1  12       17.79       18.55      0.92 o 
   1   1  12      127.85      113.35      3.12 o 
   2   1  12      474.78      459.42      7.10 o 
   3   1  12       28.70       26.34      2.19 o 
   4   1  12      111.68      113.69      3.50 o 
   5   1  12        0.36       -1.62      1.77 o 
   6   1  12       34.80       35.51      2.55 o 
   7   1  12       50.04       54.72      4.19 o 
   8   1  12        9.89        9.51      7.53 o 
  -9   2  12       60.75       58.10      4.00 o 
  -8   2  12      141.58      156.01     12.48 o 
  -7   2  12      697.92      640.45     27.23 o 
  -6   2  12      981.50      968.31     37.44 o 
  -5   2  12       10.50        8.13      2.99 o 
  -4   2  12       44.41       32.29      3.13 o 
  -3   2  12      750.09      706.96     11.25 o 
  -2   2  12     2051.32     2088.70     27.21 o 
  -1   2  12     1477.34     1463.49     20.17 o 
   0   2  12     2933.71     3299.77     50.12 o 
   1   2  12      344.62      297.93      5.49 o 
   2   2  12     1324.96     1328.37     16.44 o 
   3   2  12      960.19      885.82     11.31 o 
   4   2  12      307.68      344.11      6.88 o 
   5   2  12        2.62        0.03      1.97 o 
   6   2  12      182.70      192.45      4.30 o 
   7   2  12      842.34      826.62     17.75 o 
   8   2  12       61.52       66.01      5.16 o 
  -8   3  12        0.24        0.00      6.24 o 
  -7   3  12        0.02        2.84      5.11 o 
  -6   3  12      173.71      161.69     12.48 o 
  -5   3  12       16.75       22.78      1.97 o 
  -4   3  12      219.29      208.48      4.87 o 
  -3   3  12       48.12       62.90      2.73 o 
  -2   3  12      408.77      390.20      7.08 o 
  -1   3  12      188.58      186.41      4.33 o 
   0   3  12        1.53       -1.10      1.87 o 
   1   3  12        3.23        2.46      1.61 o 
   2   3  12      144.77      133.54      4.07 o 
   3   3  12      136.28      154.49      4.43 o 
   4   3  12      748.23      721.73     10.00 o 
   5   3  12        2.58        1.97      2.04 o 
   6   3  12        1.76        6.36      2.77 o 
   7   3  12       44.39       42.81      5.24 o 
   8   3  12       10.78       11.86      4.03 o 
  -8   4  12      110.82      107.61      6.48 o 
  -7   4  12      213.19      228.82     21.27 o 
  -6   4  12      322.07      323.45     13.62 o 
  -5   4  12      168.96      198.64      8.67 o 
  -4   4  12        4.68        2.74      3.05 o 
  -3   4  12      290.36      327.69     11.79 o 
  -2   4  12     1569.28     1536.94     19.37 o 
  -1   4  12      910.84      942.00     12.98 o 
   0   4  12     1681.56     1632.16     22.65 o 
   1   4  12      264.13      305.71      5.65 o 
   2   4  12      381.73      338.61      7.20 o 
   3   4  12      198.42      207.23      5.42 o 
   4   4  12      903.34      840.46     12.54 o 
   5   4  12      168.07      160.90      5.13 o 
   6   4  12      104.90      107.59      5.35 o 
   7   4  12      129.26      122.82      5.77 o 
   8   4  12       74.28       70.03      6.04 o 
  -8   5  12        6.30        6.09      4.54 o 
  -7   5  12        0.01       -2.04      3.78 o 
  -6   5  12       23.74       25.45      4.91 o 
  -5   5  12       76.40       77.46      7.55 o 
  -4   5  12       47.55       42.75      5.02 o 
  -3   5  12      212.37      200.29      7.53 o 
  -2   5  12      202.52      204.97      6.45 o 
  -1   5  12      413.89      415.93      8.98 o 
   0   5  12        0.79        0.91      2.40 o 
   1   5  12      112.59       99.99      3.78 o 
   2   5  12       91.49       82.57      3.55 o 
   3   5  12      219.66      184.33      5.10 o 
   4   5  12      115.92       99.23      4.83 o 
   5   5  12       23.22       18.96      2.47 o 
   6   5  12       60.74       66.36      4.63 o 
   7   5  12       45.33       59.13      4.99 o 
  -7   6  12        1.65        6.47      4.72 o 
  -6   6  12      123.41      128.66     13.33 o 
  -5   6  12      700.63      717.96     21.08 o 
  -4   6  12      993.06     1008.42     25.09 o 
  -3   6  12      188.99      182.16      7.85 o 
  -2   6  12      146.63      137.00      6.54 o 
  -1   6  12       68.03       73.46      4.91 o 
   0   6  12     1811.15     1814.28     27.80 o 
   1   6  12      191.89      185.06      8.05 o 
   2   6  12      150.58      137.87      5.22 o 
   3   6  12       19.47       12.40      4.02 o 
   4   6  12      249.63      245.08      6.92 o 
   5   6  12      285.64      305.97      8.78 o 
   6   6  12      184.21      190.77      8.41 o 
  -6   7  12       91.61       90.08      9.53 o 
  -5   7  12        6.20       11.22      5.12 o 
  -4   7  12       18.09       16.01     10.33 o 
  -3   7  12      484.69      488.37     12.10 o 
  -2   7  12       52.22       52.03      5.00 o 
  -1   7  12       86.55       91.84      6.57 o 
   0   7  12        7.28        6.71      3.47 o 
   1   7  12       41.10       39.83      4.35 o 
   2   7  12        4.49        4.68      2.87 o 
   3   7  12       53.55       50.80      5.62 o 
   4   7  12      174.35      167.71      6.85 o 
   5   7  12        0.35       -1.83      3.68 o 
   6   7  12        6.10        5.25      4.49 o 
  -5   8  12       88.21       80.10     11.35 o 
  -4   8  12        4.67       -4.09      4.09 o 
  -3   8  12       47.50       46.56      6.31 o 
  -2   8  12      334.59      365.16     12.16 o 
  -1   8  12      105.52       98.50      7.08 o 
   0   8  12       29.72       25.75      4.46 o 
   1   8  12       72.19       72.01      5.85 o 
   2   8  12      336.93      344.43     10.94 o 
   3   8  12       66.08       70.90      5.13 o 
   4   8  12       11.10        5.23      3.47 o 
  -3   9  12        4.07        8.70      4.00 o 
  -2   9  12        0.77        0.17      4.53 o 
  -1   9  12       24.23       34.16      5.77 o 
   0   9  12       56.25       56.46      9.82 o 
   1   9  12       50.04       59.38      6.79 o 
   2   9  12        0.66       -5.13      6.29 o 
   3   9  12        3.64        6.31      3.15 o 
  -9   1  13        1.16        2.04      2.83 o 
  -8   1  13      341.30      313.00     10.08 o 
  -7   1  13      484.25      464.43     13.07 o 
  -6   1  13      166.37      168.73      4.69 o 
  -5   1  13     1155.60     1115.55     19.77 o 
  -4   1  13      507.59      496.83      8.63 o 
  -3   1  13     1978.03     1965.84     25.75 o 
  -2   1  13     1074.55     1126.62     14.55 o 
  -1   1  13        3.18        9.26      4.31 o 
   0   1  13      455.64      429.12      6.71 o 
   1   1  13     1408.98     1425.81     17.30 o 
   2   1  13     2194.86     2175.89     24.28 o 
   3   1  13      436.40      423.99      6.48 o 
   4   1  13      102.37       97.38      3.75 o 
   5   1  13        8.07        5.74      1.94 o 
   6   1  13      647.10      625.38     10.82 o 
   7   1  13      247.95      266.85      6.77 o 
   8   1  13      283.47      278.09      9.78 o 
  -9   2  13        3.84       10.78      6.24 o 
  -8   2  13        9.22       -1.13      5.11 o 
  -7   2  13       31.32       24.39      6.24 o 
  -6   2  13       80.19       89.64      9.08 o 
  -5   2  13      108.78       85.07      3.07 o 
  -4   2  13      366.24      345.83      8.07 o 
  -3   2  13       31.99       39.17      2.67 o 
  -2   2  13      407.28      356.43      6.47 o 
  -1   2  13        3.16        7.76      2.28 o 
   0   2  13     1670.37     1647.93     27.87 o 
   1   2  13      253.80      218.99      4.96 o 
   2   2  13       46.93       33.70      2.39 o 
   3   2  13      647.99      630.41      8.94 o 
   4   2  13       11.05        6.56      2.06 o 
   5   2  13      365.92      344.19      6.66 o 
   6   2  13      165.15      172.48      5.11 o 
   7   2  13       42.15       43.88      3.80 o 
   8   2  13      242.36      250.52      8.94 o 
  -8   3  13       31.02       38.01      8.51 o 
  -7   3  13      148.52      126.51     12.48 o 
  -6   3  13      495.47      510.42     15.60 o 
  -5   3  13      393.61      385.97      8.62 o 
  -4   3  13       19.20       12.47      1.94 o 
  -3   3  13       53.31       59.51      4.93 o 
  -2   3  13       34.73       47.17      3.30 o 
  -1   3  13     3579.27     3487.66     45.12 o 
   0   3  13     4464.06     4405.12     56.08 o 
   1   3  13      868.45      886.78     12.40 o 
   2   3  13      151.63      177.01      4.83 o 
   3   3  13      108.65       98.45      4.51 o 
   4   3  13      326.58      351.27      6.36 o 
   5   3  13      398.72      371.96      7.07 o 
   6   3  13       93.24       87.44      2.85 o 
   7   3  13      146.49      147.18      6.22 o 
   8   3  13      204.89      202.96      9.04 o 
  -8   4  13      190.65      189.91      9.93 o 
  -7   4  13       52.20       53.78      5.96 o 
  -6   4  13       43.61       42.67      4.72 o 
  -5   4  13        5.26        7.20      3.24 o 
  -4   4  13       74.04       70.36      8.16 o 
  -3   4  13      136.33      130.92      6.34 o 
  -2   4  13      226.91      224.35      8.00 o 
  -1   4  13       93.39       99.17      3.67 o 
   0   4  13      626.39      641.14     10.82 o 
   1   4  13      258.88      227.82      6.61 o 
   2   4  13      667.03      606.29      9.32 o 
   3   4  13      312.68      300.61      6.55 o 
   4   4  13        3.28       -0.26      2.18 o 
   5   4  13      527.14      512.16      8.72 o 
   6   4  13      177.98      176.49      6.35 o 
   7   4  13      134.19      146.88      7.14 o 
  -7   5  13      252.64      263.26     23.26 o 
  -6   5  13      230.34      188.68     12.20 o 
  -5   5  13      181.46      196.98      8.93 o 
  -4   5  13        3.32       -0.28      3.68 o 
  -3   5  13     1703.25     1837.82     34.15 o 
  -2   5  13      291.22      290.57      6.69 o 
  -1   5  13       19.70       23.76      3.64 o 
   0   5  13       22.06       17.21      2.74 o 
   1   5  13      886.38      892.45     13.06 o 
   2   5  13      454.30      436.50      8.15 o 
   3   5  13      703.07      658.04     10.36 o 
   4   5  13      202.53      170.54      8.24 o 
   5   5  13      210.62      221.36      5.84 o 
   6   5  13      111.03      126.98      5.52 o 
   7   5  13      168.18      186.38      7.17 o 
  -7   6  13        0.03       -4.38      4.38 o 
  -6   6  13        4.79        8.45      5.32 o 
  -5   6  13        5.59        3.05      4.14 o 
  -4   6  13        9.18        4.06      4.23 o 
  -3   6  13        7.64        9.31      3.71 o 
  -2   6  13      237.99      256.50      8.47 o 
  -1   6  13      179.80      175.37      7.82 o 
   0   6  13       34.15       41.48      4.35 o 
   1   6  13        5.85        3.99      4.65 o 
   2   6  13        0.12        1.00      2.31 o 
   3   6  13       21.27        9.97      2.96 o 
   4   6  13       56.39       53.92      3.67 o 
   5   6  13       59.18       61.23      4.39 o 
   6   6  13       18.87       17.37      4.69 o 
  -6   7  13       72.48       80.68      9.27 o 
  -5   7  13       68.34       57.44      6.84 o 
  -4   7  13       37.35       52.04      6.50 o 
  -3   7  13      644.63      596.80     18.45 o 
  -2   7  13      152.32      159.20      7.65 o 
  -1   7  13      208.64      206.70      9.08 o 
   0   7  13      124.90      150.00      7.12 o 
   1   7  13      128.00      131.28      6.33 o 
   2   7  13      194.71      198.09      7.50 o 
   3   7  13      310.00      259.90      8.06 o 
   4   7  13        5.80        4.71      2.79 o 
   5   7  13        3.10       -0.69      3.66 o 
  -5   8  13        1.31        9.30      7.19 o 
  -4   8  13        0.09       -0.22      6.74 o 
  -3   8  13       22.90       25.42      3.67 o 
  -2   8  13       20.17       26.33      4.93 o 
  -1   8  13        7.05        2.00      4.30 o 
   0   8  13       27.07       29.03      6.00 o 
   1   8  13       16.74       26.23      4.66 o 
   2   8  13       20.30       17.24      4.68 o 
   3   8  13        3.71       -1.19      3.39 o 
   4   8  13       36.00       49.58      4.05 o 
  -3   9  13       17.21       14.11      4.10 o 
  -2   9  13       98.88       89.94      8.35 o 
  -1   9  13      200.11      213.37     10.64 o 
   0   9  13      120.55      102.01      9.33 o 
   1   9  13       21.45       28.43      7.10 o 
   2   9  13        0.84       -0.88      5.31 o 
  -8   0  14       16.97       31.20      5.11 o 
  -7   0  14      179.96      209.34     10.78 o 
  -6   0  14     2013.21     1866.89     64.67 o 
  -5   0  14     1882.67     1754.56     61.27 o 
  -4   0  14       43.50       53.65      4.20 o 
  -3   0  14       28.42       38.70      2.97 o 
  -2   0  14     1153.05     1033.47     27.67 o 
  -1   0  14     2735.17     2863.96    150.62 o 
   0   0  14       77.53       60.73      3.29 o 
   1   0  14      274.30      355.38      8.99 o 
   2   0  14      366.83      322.96      9.27 o 
   3   0  14     2802.58     2739.07     42.72 o 
   4   0  14     1152.57     1058.06     19.03 o 
   5   0  14      370.33      411.74     10.00 o 
   6   0  14      411.58      422.28     11.58 o 
   7   0  14      135.96      134.53      5.99 o 
   8   0  14      582.19      593.27     44.25 o 
  -8   1  14        3.99        3.93      7.09 o 
  -7   1  14      316.42      319.91     10.08 o 
  -6   1  14        2.00        4.68      2.55 o 
  -5   1  14      773.73      768.91     14.38 o 
  -4   1  14      979.41      919.94     13.84 o 
  -3   1  14      179.81      171.99      4.12 o 
  -2   1  14      433.69      444.23      9.13 o 
  -1   1  14        4.98        0.01      2.62 o 
   0   1  14       54.75       73.31      2.75 o 
   1   1  14       37.06       36.31      2.18 o 
   2   1  14       41.20       49.37      2.88 o 
   3   1  14      109.81      115.91      3.55 o 
   4   1  14       41.14       46.06      2.67 o 
   5   1  14      135.78      127.25      4.21 o 
   6   1  14      137.17      143.08      5.17 o 
   7   1  14       30.66       28.62      4.08 o 
   8   1  14      135.48      133.91      7.65 o 
  -8   2  14      280.82      285.31     17.02 o 
  -7   2  14       75.44       78.86      9.08 o 
  -6   2  14       48.76       52.76      2.62 o 
  -5   2  14      513.94      490.31     10.05 o 
  -4   2  14      952.77     1069.50     17.44 o 
  -3   2  14      658.57      611.00     13.10 o 
  -2   2  14      136.74      178.39      5.49 o 
  -1   2  14      490.04      407.79     22.14 o 
   0   2  14     2852.54     2957.96     41.14 o 
   1   2  14     2826.52     2665.97     30.64 o 
   2   2  14      208.34      252.11      5.31 o 
   3   2  14       52.74       46.50      2.82 o 
   4   2  14      128.34      125.81      4.11 o 
   5   2  14      874.89      854.52     12.25 o 
   6   2  14      617.63      641.88     10.13 o 
   7   2  14       65.50       71.34      4.30 o 
   8   2  14       43.72       46.48      4.96 o 
  -8   3  14       12.70       13.05      7.38 o 
  -7   3  14       25.39       36.31      7.94 o 
  -6   3  14        1.23        3.33      3.69 o 
  -5   3  14        8.43        6.62      2.82 o 
  -4   3  14       74.61       58.83      4.49 o 
  -3   3  14       79.24       70.36      4.67 o 
  -2   3  14        3.66        2.99      3.10 o 
  -1   3  14       11.64       14.18      2.08 o 
   0   3  14       78.59       80.41      3.22 o 
   1   3  14        0.05       -0.74      1.66 o 
   2   3  14        0.14        1.77      1.94 o 
   3   3  14       62.85       66.90      3.61 o 
   4   3  14       47.26       48.07      3.16 o 
   5   3  14       61.90       59.27      3.46 o 
   6   3  14        6.09        9.50      2.41 o 
   7   3  14       11.36       10.68      3.16 o 
  -8   4  14      318.81      319.66     11.42 o 
  -7   4  14       34.59       33.77      4.45 o 
  -6   4  14      287.56      262.90     10.89 o 
  -5   4  14      556.31      568.38     18.98 o 
  -4   4  14      196.11      179.91      7.91 o 
  -3   4  14       82.23       94.64      7.48 o 
  -2   4  14      590.18      582.82     17.51 o 
  -1   4  14       55.52       61.41      3.05 o 
   0   4  14      422.31      429.19      8.37 o 
   1   4  14     1774.46     1809.91     23.38 o 
   2   4  14      385.42      378.84      6.94 o 
   3   4  14      219.86      217.93      5.78 o 
   4   4  14      308.10      258.93      6.30 o 
   5   4  14      327.36      342.46      7.08 o 
   6   4  14      199.93      196.34      6.89 o 
   7   4  14      165.63      178.17      7.36 o 
  -7   5  14      162.71      179.38     10.18 o 
  -6   5  14        6.35       -0.49      4.25 o 
  -5   5  14       91.46       82.30      6.49 o 
  -4   5  14      171.27      163.54      8.65 o 
  -3   5  14      313.01      318.24     11.56 o 
  -2   5  14      350.12      344.57      6.81 o 
  -1   5  14      403.60      386.72      9.66 o 
   0   5  14       31.52       29.36      3.12 o 
   1   5  14        0.49        2.07      2.64 o 
   2   5  14       48.95       46.80      3.25 o 
   3   5  14       52.90       43.17      3.45 o 
   4   5  14      158.63      151.81      5.81 o 
   5   5  14        1.60       -1.01      2.36 o 
   6   5  14       13.41        6.38      3.16 o 
   7   5  14       10.75       10.82      4.60 o 
  -6   6  14      308.90      333.47     16.17 o 
  -5   6  14      264.32      252.93     10.96 o 
  -4   6  14      170.12      141.90      8.71 o 
  -3   6  14        1.66       -2.74      5.06 o 
  -2   6  14      583.25      588.04     13.81 o 
  -1   6  14      286.52      290.65      9.68 o 
   0   6  14      158.55      168.02      9.60 o 
   1   6  14       18.56       22.46      3.39 o 
   2   6  14      157.02      164.34      5.33 o 
   3   6  14      677.73      640.11     12.02 o 
   4   6  14      473.71      437.61      8.99 o 
   5   6  14        6.60        3.96      2.71 o 
   6   6  14        0.89       -2.03      3.67 o 
  -5   7  14       43.49       51.24      6.65 o 
  -4   7  14       14.28       13.28      5.32 o 
  -3   7  14        6.09        5.92      5.34 o 
  -2   7  14       91.99       88.39      5.82 o 
  -1   7  14        0.18       -0.90      3.78 o 
   0   7  14      196.53      185.72      8.94 o 
   1   7  14        8.65        9.38      3.65 o 
   2   7  14       46.34       51.12      5.18 o 
   3   7  14        0.29        2.10      3.19 o 
   4   7  14        1.02       -2.78      2.78 o 
   5   7  14        0.05        5.18      3.74 o 
  -4   8  14      165.08      204.05     12.38 o 
  -3   8  14      234.89      232.58     15.91 o 
  -2   8  14      146.82      132.35     12.36 o 
  -1   8  14       14.34       18.61      4.93 o 
   0   8  14      525.67      553.18     15.56 o 
   1   8  14      425.89      416.32     12.06 o 
   2   8  14        1.55        4.41      4.39 o 
   3   8  14        1.28       -1.20      3.26 o 
   4   8  14        2.75        0.41      3.07 o 
  -2   9  14       51.70       59.18      6.36 o 
  -1   9  14       14.86        7.52      5.01 o 
   0   9  14       14.11       20.34      6.63 o 
   1   9  14        1.91        0.67      5.94 o 
  -8   1  15       40.97       47.26      4.20 o 
  -7   1  15      107.96       93.79      5.14 o 
  -6   1  15      357.78      325.04     10.74 o 
  -5   1  15      520.91      545.51     12.86 o 
  -4   1  15      805.89      784.34     15.07 o 
  -3   1  15      155.75      168.09      5.95 o 
  -2   1  15     1001.87      980.92     23.95 o 
  -1   1  15        4.77        2.37      4.01 o 
   0   1  15     1843.98     1828.14     24.26 o 
   1   1  15     2092.80     2063.86     25.86 o 
   2   1  15      942.57      968.59     12.33 o 
   3   1  15      450.50      442.16      6.90 o 
   4   1  15      495.63      496.22      7.59 o 
   5   1  15       20.90       24.70      2.71 o 
   6   1  15       88.17       76.03      5.31 o 
   7   1  15      106.65      104.58      3.81 o 
   8   1  15       92.08      106.83      7.22 o 
  -8   2  15      108.97      135.59     12.48 o 
  -7   2  15       26.35       23.70      5.11 o 
  -6   2  15      238.61      218.97      8.29 o 
  -5   2  15       24.01       15.15      3.70 o 
  -4   2  15      311.75      334.30      9.69 o 
  -3   2  15      254.23      224.39      7.15 o 
  -2   2  15       67.68       65.74      3.91 o 
  -1   2  15      844.31      807.65     20.06 o 
   0   2  15      157.38      151.42      3.99 o 
   1   2  15      120.85      109.63      3.81 o 
   2   2  15      181.16      157.04      4.72 o 
   3   2  15      149.62      141.16      4.31 o 
   4   2  15      322.98      333.85      6.37 o 
   5   2  15      105.58       99.49      3.94 o 
   6   2  15      267.40      276.88      7.86 o 
   7   2  15        0.35        3.25      2.94 o 
  -8   3  15        7.90        9.64      6.81 o 
  -7   3  15      670.46      620.63     32.62 o 
  -6   3  15      301.43      331.77     11.72 o 
  -5   3  15      136.97      123.53      6.25 o 
  -4   3  15      158.30      154.27      7.06 o 
  -3   3  15      372.78      353.00      9.69 o 
  -2   3  15     3267.30     3304.31     61.16 o 
  -1   3  15      590.01      564.51      9.66 o 
   0   3  15       17.87       13.24      2.42 o 
   1   3  15       81.83       85.46      3.47 o 
   2   3  15      776.24      786.52     14.28 o 
   3   3  15      496.08      465.94      7.97 o 
   4   3  15      297.66      283.39      6.08 o 
   5   3  15       23.11       14.92      2.73 o 
   6   3  15      115.44      124.07      5.33 o 
   7   3  15      348.51      350.21      8.94 o 
  -7   4  15       10.58       12.17      4.25 o 
  -6   4  15       81.32       73.00      6.51 o 
  -5   4  15       17.13       24.61      4.14 o 
  -4   4  15      231.41      213.83      8.81 o 
  -3   4  15      574.51      546.69     13.45 o 
  -2   4  15       19.02       20.16      3.81 o 
  -1   4  15     1172.48     1168.84     24.57 o 
   0   4  15      306.22      302.84      8.20 o 
   1   4  15      717.86      680.04     10.51 o 
   2   4  15      149.21      158.58      7.10 o 
   3   4  15        2.04       -1.43      2.29 o 
   4   4  15      164.59      193.12      6.69 o 
   5   4  15        0.05       -2.16      2.39 o 
   6   4  15       54.03       58.56      3.60 o 
   7   4  15      115.35      133.04      7.53 o 
  -7   5  15       57.62       72.39      7.13 o 
  -6   5  15      135.88      120.96      8.70 o 
  -5   5  15      930.17      911.87     22.87 o 
  -4   5  15      156.15      161.57      8.84 o 
  -3   5  15       33.35       40.85      5.55 o 
  -2   5  15       20.76       15.86      4.22 o 
  -1   5  15        7.73        8.09      2.86 o 
   0   5  15      352.29      341.41     10.11 o 
   1   5  15      556.86      607.76     11.26 o 
   2   5  15      371.75      350.98      7.34 o 
   3   5  15      342.03      328.87      7.53 o 
   4   5  15      356.93      310.97      7.36 o 
   5   5  15      325.60      329.87      7.04 o 
   6   5  15       18.62       18.40      3.61 o 
  -6   6  15        7.34       18.83      5.98 o 
  -5   6  15       15.35       17.79      7.80 o 
  -4   6  15        3.29       -3.25      4.36 o 
  -3   6  15      121.99      133.16      8.99 o 
  -2   6  15       32.94       28.88      6.63 o 
  -1   6  15        6.70       14.72      3.92 o 
   0   6  15        0.87       -1.08      3.40 o 
   1   6  15      167.74      165.14      6.36 o 
   2   6  15       36.35       35.87      3.17 o 
   3   6  15      199.93      191.51      7.03 o 
   4   6  15       49.51       57.47      3.96 o 
   5   6  15       27.79       25.39      3.47 o 
  -5   7  15      117.35      115.26     15.49 o 
  -4   7  15      117.89      119.96      9.25 o 
  -3   7  15       52.26       51.07      7.19 o 
  -2   7  15      209.33      235.83      9.09 o 
  -1   7  15      390.31      370.04     11.71 o 
   0   7  15      310.93      315.77     13.92 o 
   1   7  15      236.95      219.66     10.25 o 
   2   7  15      163.14      174.56      8.27 o 
   3   7  15        1.08        0.20      3.13 o 
   4   7  15        3.93        0.66      3.03 o 
  -4   8  15       11.30        8.34      6.42 o 
  -3   8  15       34.82       39.30      7.09 o 
  -2   8  15        2.06        5.57      4.01 o 
  -1   8  15        6.39       13.06      5.73 o 
   0   8  15       36.03       40.77      5.99 o 
   1   8  15       10.89        8.42      6.06 o 
   2   8  15       18.13       26.36      5.48 o 
   3   8  15        3.62        8.57      3.55 o 
  -8   0  16       91.12       64.11      7.38 o 
  -7   0  16      444.75      406.71     18.15 o 
  -6   0  16      140.15      144.10     10.21 o 
  -5   0  16      269.49      237.71     13.05 o 
  -4   0  16       88.78      118.99     22.41 o 
  -3   0  16     1134.42     1288.66     41.13 o 
  -2   0  16       75.42       60.48      7.38 o 
  -1   0  16      222.67      177.26      9.60 o 
   0   0  16      141.72      126.80      9.02 o 
   1   0  16     7580.21     7969.14    131.19 o 
   2   0  16     4604.46     4335.57     65.48 o 
   3   0  16      501.91      542.85     11.78 o 
   4   0  16        3.08        4.88      3.03 o 
   5   0  16      130.40      130.65      6.43 o 
   6   0  16      416.18      382.70     11.35 o 
   7   0  16      349.59      383.44     11.28 o 
  -8   1  16       68.95       74.97      6.24 o 
  -7   1  16       81.54       86.74      5.45 o 
  -6   1  16      253.70      269.15      9.93 o 
  -5   1  16        0.00        0.32      4.25 o 
  -4   1  16      140.73      147.77      5.82 o 
  -3   1  16       88.85      102.05      6.00 o 
  -2   1  16        2.28        3.65      2.61 o 
  -1   1  16      423.26      435.45     11.06 o 
   0   1  16      136.86      123.28      4.25 o 
   1   1  16       13.08       17.42      2.07 o 
   2   1  16       86.35       92.84      3.80 o 
   3   1  16        0.23       -0.10      1.84 o 
   4   1  16       58.18       60.04      3.25 o 
   5   1  16       23.76       25.79      2.92 o 
   6   1  16       46.97       52.49      3.86 o 
   7   1  16      112.57      128.40      4.86 o 
  -8   2  16        6.39        2.80      3.69 o 
  -7   2  16        8.31        5.61      3.12 o 
  -6   2  16      105.23      112.49      6.81 o 
  -5   2  16     1155.38     1078.96     23.77 o 
  -4   2  16      892.56      876.00     20.29 o 
  -3   2  16      379.99      366.81      9.64 o 
  -2   2  16      167.01      189.67      6.28 o 
  -1   2  16     2001.23     1970.41     40.76 o 
   0   2  16      620.30      689.19     10.22 o 
   1   2  16       50.58       44.09      2.48 o 
   2   2  16       40.80       55.40      3.06 o 
   3   2  16      261.32      252.32      5.51 o 
   4   2  16      594.66      606.84      8.91 o 
   5   2  16      551.13      513.65      8.57 o 
   6   2  16      189.31      199.29      5.86 o 
   7   2  16        6.42        5.61      3.20 o 
  -8   3  16       43.28       90.77     11.91 o 
  -7   3  16        6.63        9.50      5.11 o 
  -6   3  16        0.06       -2.90      3.25 o 
  -5   3  16       56.65       45.55      4.31 o 
  -4   3  16       54.35       61.94      5.32 o 
  -3   3  16      261.83      304.38     13.58 o 
  -2   3  16      276.37      303.89      9.35 o 
  -1   3  16      129.36      107.67      6.29 o 
   0   3  16      105.61      106.66      5.19 o 
   1   3  16       10.53        9.90      1.84 o 
   2   3  16      125.54      133.49      5.38 o 
   3   3  16       62.45       61.33      3.25 o 
   4   3  16       70.02       54.78      3.28 o 
   5   3  16       40.42       37.75      3.21 o 
   6   3  16       10.61        8.66      2.88 o 
   7   3  16        0.05       -0.35      3.09 o 
  -7   4  16       53.55       54.91      5.84 o 
  -6   4  16      111.08      110.77      7.87 o 
  -5   4  16      470.70      485.10     13.93 o 
  -4   4  16      752.90      692.58     18.20 o 
  -3   4  16      336.96      361.45     10.62 o 
  -2   4  16      272.75      277.15     12.02 o 
  -1   4  16      245.02      251.69      5.87 o 
   0   4  16       40.29       38.04      5.05 o 
   1   4  16      448.27      467.74      9.42 o 
   2   4  16       88.93       80.51      3.80 o 
   3   4  16      192.26      210.66      6.42 o 
   4   4  16      647.39      602.16     10.69 o 
   5   4  16      188.10      185.63      6.36 o 
   6   4  16       50.28       49.34      3.60 o 
  -7   5  16        0.31       -2.72      6.52 o 
  -6   5  16       16.57       14.83      5.45 o 
  -5   5  16        6.70        7.33      4.25 o 
  -4   5  16       21.29       23.32      5.02 o 
  -3   5  16        0.39        0.82      3.91 o 
  -2   5  16      173.18      170.76      8.50 o 
  -1   5  16       58.43       54.05      5.29 o 
   0   5  16        1.20        0.14      3.23 o 
   1   5  16      131.16      113.60      5.70 o 
   2   5  16        1.81        5.06      2.46 o 
   3   5  16       22.31       29.35      3.36 o 
   4   5  16       61.41       45.12      3.72 o 
   5   5  16        4.89        6.51      2.82 o 
   6   5  16       19.28       19.78      4.02 o 
  -6   6  16        9.03       12.91      6.81 o 
  -5   6  16       28.80       29.58      5.82 o 
  -4   6  16      349.69      363.14     13.70 o 
  -3   6  16       47.15       52.80      6.64 o 
  -2   6  16      160.99      156.66     11.12 o 
  -1   6  16       79.77       74.38      5.58 o 
   0   6  16        2.64        4.17      3.58 o 
   1   6  16     1115.85     1101.56     17.99 o 
   2   6  16      945.21      929.74     14.47 o 
   3   6  16       81.39       81.37      4.80 o 
   4   6  16        2.65        0.87      2.86 o 
   5   6  16        3.21        7.85      3.11 o 
  -5   7  16        0.03       -3.25      5.58 o 
  -4   7  16       41.58       61.30      7.72 o 
  -3   7  16      158.30      172.10     11.13 o 
  -2   7  16        1.41       -1.56      5.85 o 
  -1   7  16       40.88       37.38      5.02 o 
   0   7  16       13.14       18.15      4.89 o 
   1   7  16       42.78       47.23      6.01 o 
   2   7  16       12.99       10.28      4.34 o 
   3   7  16        9.23        5.88      3.33 o 
   4   7  16        0.32       -1.69      3.08 o 
  -3   8  16       43.57       37.59      8.66 o 
  -2   8  16       94.02       97.48      6.47 o 
  -1   8  16      345.21      390.73     13.01 o 
   0   8  16      164.89      178.93      9.64 o 
   1   8  16       25.71       20.58      6.28 o 
   2   8  16        6.61       15.67      8.68 o 
  -8   1  17       43.07       36.82      4.50 o 
  -7   1  17       32.80       35.16      4.36 o 
  -6   1  17      748.61      648.85     19.03 o 
  -5   1  17      516.99      527.00     16.62 o 
  -4   1  17      275.40      282.39      8.94 o 
  -3   1  17       18.27       15.33      3.37 o 
  -2   1  17      375.88      377.29      8.98 o 
  -1   1  17     1634.48     1704.00     31.61 o 
   0   1  17       36.08       39.43      2.83 o 
   1   1  17     1033.50     1073.63     14.52 o 
   2   1  17     1066.42     1094.34     14.58 o 
   3   1  17      658.80      671.19     10.21 o 
   4   1  17      375.24      377.14      7.11 o 
   5   1  17      262.14      260.82      6.44 o 
   6   1  17       15.77       11.03      3.56 o 
   7   1  17      129.14      129.11      5.09 o 
  -7   2  17      133.89      149.48      7.87 o 
  -6   2  17       48.15       58.63      5.32 o 
  -5   2  17      198.54      214.76      9.68 o 
  -4   2  17        1.43        3.08      2.91 o 
  -3   2  17      681.39      636.64     18.68 o 
  -2   2  17      300.81      289.98      9.00 o 
  -1   2  17        0.87        1.16      3.34 o 
   0   2  17     1952.32     2037.55     29.36 o 
   1   2  17      333.77      311.48      5.81 o 
   2   2  17      242.40      244.49      5.85 o 
   3   2  17      194.35      213.85      5.03 o 
   4   2  17        0.42       -1.36      2.08 o 
   5   2  17        8.32       13.22      2.64 o 
   6   2  17        5.19        1.78      2.69 o 
   7   2  17       55.53       53.20      3.43 o 
  -7   3  17       54.00       50.00      5.24 o 
  -6   3  17        7.02       -0.15      3.67 o 
  -5   3  17       79.98       60.12      5.89 o 
  -4   3  17     1598.25     1562.99     34.26 o 
  -3   3  17     1290.59     1190.94     27.62 o 
  -2   3  17     1048.63     1145.33     23.58 o 
  -1   3  17      273.75      267.19     12.03 o 
   0   3  17       31.81       32.07      3.46 o 
   1   3  17      178.19      165.67      5.81 o 
   2   3  17      137.14      141.18      4.75 o 
   3   3  17      120.48      111.39      4.33 o 
   4   3  17      314.85      299.92      6.45 o 
   5   3  17      586.97      555.04      9.75 o 
   6   3  17      273.59      297.19      7.42 o 
  -7   4  17       60.65       64.62      6.51 o 
  -6   4  17        0.03       -4.08      4.08 o 
  -5   4  17      266.86      261.89     18.36 o 
  -4   4  17       75.31       71.27      9.55 o 
  -3   4  17      227.93      252.68     10.36 o 
  -2   4  17      279.49      254.40      9.22 o 
  -1   4  17      110.23      103.42      3.42 o 
   0   4  17      389.78      402.03     13.37 o 
   1   4  17       98.13       81.78      4.43 o 
   2   4  17      222.56      201.80      5.66 o 
   3   4  17       86.66       88.79      4.39 o 
   4   4  17       84.07       85.16      5.03 o 
   5   4  17      256.30      262.98      9.00 o 
   6   4  17        1.62        3.86      2.92 o 
  -6   5  17      601.81      652.34     22.05 o 
  -5   5  17      110.04       97.77      7.48 o 
  -4   5  17      113.53       96.38      7.56 o 
  -3   5  17      117.18      125.27      8.39 o 
  -2   5  17       75.13       73.48      6.21 o 
  -1   5  17      469.75      488.34     19.72 o 
   0   5  17      453.95      432.30     14.12 o 
   1   5  17       98.50      118.27      5.86 o 
   2   5  17      566.00      544.64      9.77 o 
   3   5  17      543.02      583.08     10.66 o 
   4   5  17       28.17       25.33      3.15 o 
   5   5  17       15.85       21.23      3.59 o 
  -5   6  17       36.93       38.47      6.11 o 
  -4   6  17        0.47        5.38      4.97 o 
  -3   6  17      131.75      145.19      9.69 o 
  -2   6  17      169.98      158.92     10.14 o 
  -1   6  17        0.54        0.22      3.65 o 
   0   6  17       41.41       43.46      5.82 o 
   1   6  17       13.39       17.98      4.46 o 
   2   6  17       23.01       25.63      2.62 o 
   3   6  17        0.10       -1.93      2.83 o 
   4   6  17        2.56        1.17      2.99 o 
   5   6  17        8.95       15.70      3.32 o 
  -4   7  17      134.20      137.07     10.16 o 
  -3   7  17       11.57       11.25      6.04 o 
  -2   7  17       13.15       13.64      6.21 o 
  -1   7  17      213.62      196.70      8.92 o 
   0   7  17      241.46      239.42     10.59 o 
   1   7  17       36.23       41.48      6.39 o 
   2   7  17       44.31       41.23      6.22 o 
   3   7  17       89.47       83.65      5.23 o 
  -2   8  17      190.72      204.03      9.42 o 
  -1   8  17        5.84        5.59      4.94 o 
   0   8  17       61.84       68.97      6.96 o 
   1   8  17        1.48       -5.39      5.39 o 
  -7   0  18       18.33       48.22      7.38 o 
  -6   0  18       12.85       11.91      5.67 o 
  -5   0  18      855.98      894.56     35.74 o 
  -4   0  18     1258.30     1227.04     32.68 o 
  -3   0  18      125.15      124.50      8.22 o 
  -2   0  18       13.75        5.67      6.81 o 
  -1   0  18       23.78        8.96      4.91 o 
   0   0  18     3244.74     3144.05     90.18 o 
   1   0  18     1572.43     1562.14     33.24 o 
   2   0  18      442.11      453.45     17.78 o 
   3   0  18        2.36        5.34      3.14 o 
   4   0  18      248.76      225.07      8.12 o 
   5   0  18      264.78      283.06     10.02 o 
   6   0  18      415.40      380.37     11.96 o 
   7   0  18        1.61        5.86      4.45 o 
  -7   1  18       24.13       25.04      4.36 o 
  -6   1  18       37.67       31.78      4.76 o 
  -5   1  18       27.11       37.42      5.22 o 
  -4   1  18      100.61       76.54      5.45 o 
  -3   1  18       12.43        9.37      3.68 o 
  -2   1  18        1.58       -1.64      3.00 o 
  -1   1  18      106.39      114.32      7.62 o 
   0   1  18        0.17       -3.45      3.45 o 
   1   1  18     1069.25     1064.93     18.72 o 
   2   1  18      251.32      252.81      5.93 o 
   3   1  18      208.81      221.27      5.38 o 
   4   1  18       33.12       30.72      2.95 o 
   5   1  18        1.60        4.97      2.64 o 
   6   1  18        0.02       -1.54      2.94 o 
   7   1  18        6.64        4.85      3.04 o 
  -7   2  18      183.84      180.56     14.18 o 
  -6   2  18       99.50      104.50      7.22 o 
  -5   2  18       52.62       59.67      6.13 o 
  -4   2  18      494.80      439.08     13.38 o 
  -3   2  18      750.60      691.02     18.87 o 
  -2   2  18     1380.73     1402.59     27.37 o 
  -1   2  18      450.63      454.79     13.18 o 
   0   2  18       70.57       63.73      3.01 o 
   1   2  18       95.72       97.77      3.23 o 
   2   2  18     1809.40     1878.61     23.22 o 
   3   2  18      625.47      609.64      9.40 o 
   4   2  18      299.83      314.36      6.35 o 
   5   2  18      199.37      166.80      5.40 o 
   6   2  18       96.28       97.56      4.65 o 
  -7   3  18        2.05       -1.59      3.78 o 
  -6   3  18        2.54        2.92      4.08 o 
  -5   3  18       21.99       27.23      9.08 o 
  -4   3  18        8.52        0.89      3.82 o 
  -3   3  18       29.55       21.14      5.05 o 
  -2   3  18       35.11       40.59      5.40 o 
  -1   3  18        0.01       -1.13      3.47 o 
   0   3  18        2.54        2.32      2.43 o 
   1   3  18       47.26       45.59      3.82 o 
   2   3  18       71.79       63.48      4.45 o 
   3   3  18       60.21       66.14      3.91 o 
   4   3  18        3.75        2.97      2.63 o 
   5   3  18       48.24       46.27      3.53 o 
   6   3  18       23.92       21.74      3.38 o 
  -6   4  18      143.75      123.68      8.99 o 
  -5   4  18       30.51       38.32      5.30 o 
  -4   4  18      236.48      219.77      9.91 o 
  -3   4  18      765.53      801.21     21.17 o 
  -2   4  18      441.90      434.79     12.55 o 
  -1   4  18      428.15      426.38     12.61 o 
   0   4  18      200.46      203.31      7.49 o 
   1   4  18      153.94      179.53      6.74 o 
   2   4  18      402.77      375.92      7.42 o 
   3   4  18      252.68      260.52      6.96 o 
   4   4  18      197.35      201.73      8.85 o 
   5   4  18       17.34       18.63      3.39 o 
   6   4  18        1.53        0.66      3.27 o 
  -6   5  18       24.80       21.91      6.27 o 
  -5   5  18       94.32       96.10      7.69 o 
  -4   5  18        7.34        7.04      5.96 o 
  -3   5  18        0.19       -3.91      4.33 o 
  -2   5  18        0.69       -0.08      4.04 o 
  -1   5  18       13.54        7.30      2.96 o 
   0   5  18        2.54        1.94      3.35 o 
   1   5  18      154.64      166.20      7.76 o 
   2   5  18      106.39       94.82      4.05 o 
   3   5  18        7.19        5.20      3.08 o 
   4   5  18       54.93       41.53      3.62 o 
   5   5  18        6.93        7.70      3.30 o 
  -5   6  18      256.32      289.52     15.44 o 
  -4   6  18      344.84      343.36     13.94 o 
  -3   6  18       60.02       46.17      6.95 o 
  -2   6  18        7.42       10.29      7.47 o 
  -1   6  18      159.33      166.73      7.03 o 
   0   6  18      478.16      507.20     19.23 o 
   1   6  18      541.44      556.37     14.07 o 
   2   6  18       73.53       71.07      5.52 o 
   3   6  18        8.99        8.63      3.30 o 
   4   6  18       38.77       46.97      4.04 o 
  -3   7  18        0.76        1.00      6.92 o 
  -2   7  18       56.98       52.94      8.06 o 
  -1   7  18       54.78       66.56      5.66 o 
   0   7  18        3.58        4.40      4.41 o 
   1   7  18       33.70       33.41      5.91 o 
   2   7  18       29.95       34.90      6.04 o 
   3   7  18       16.38       18.36      3.88 o 
  -7   1  19      488.37      494.29     16.74 o 
  -6   1  19       58.63       54.08      5.98 o 
  -5   1  19       80.01       70.08     10.21 o 
  -4   1  19      312.62      281.13      9.69 o 
  -3   1  19      939.06      890.21     21.72 o 
  -2   1  19       67.97       63.15      5.88 o 
  -1   1  19     1343.91     1357.08     26.65 o 
   0   1  19      156.98      185.65      8.52 o 
   1   1  19       14.37       15.02      2.53 o 
   2   1  19      405.77      378.42      8.57 o 
   3   1  19      318.14      328.72      7.00 o 
   4   1  19       95.58      103.75      4.33 o 
   5   1  19      312.13      308.77      7.67 o 
   6   1  19      236.86      230.27      7.21 o 
  -7   2  19        1.82        0.49      4.08 o 
  -6   2  19       58.84       54.68      7.38 o 
  -5   2  19        5.58        4.44      4.36 o 
  -4   2  19      216.16      213.94      8.93 o 
  -3   2  19      132.78      117.84      7.19 o 
  -2   2  19       32.77       26.68      5.62 o 
  -1   2  19       70.24       62.42      6.23 o 
   0   2  19       80.17       74.87      3.72 o 
   1   2  19       13.81       13.54      2.96 o 
   2   2  19       52.77       62.59      3.78 o 
   3   2  19      340.27      338.09      6.81 o 
   4   2  19        9.65        5.62      2.82 o 
   5   2  19       89.94       91.74      5.13 o 
   6   2  19      139.39      146.10      5.94 o 
  -6   3  19       55.15       51.17      6.54 o 
  -5   3  19      979.76      994.53     29.43 o 
  -4   3  19      313.83      307.56     11.11 o 
  -3   3  19      200.55      194.19      9.60 o 
  -2   3  19       29.58       39.29      5.16 o 
  -1   3  19      414.31      393.91     12.05 o 
   0   3  19      615.20      629.52     12.16 o 
   1   3  19       40.81       40.23      3.79 o 
   2   3  19      157.69      169.78      5.60 o 
   3   3  19      735.18      752.22     11.20 o 
   4   3  19      579.63      617.23     10.56 o 
   5   3  19      181.15      164.47      6.10 o 
   6   3  19        7.65       12.53      3.46 o 
  -6   4  19      124.39      128.23      9.65 o 
  -5   4  19       65.71       68.55      7.99 o 
  -4   4  19      529.69      505.58     15.69 o 
  -3   4  19       29.73       30.83      6.60 o 
  -2   4  19      212.46      252.02     10.48 o 
  -1   4  19      361.79      345.99     11.53 o 
   0   4  19        7.78        6.47      3.15 o 
   1   4  19      302.02      309.37      8.60 o 
   2   4  19       42.66       44.85      3.24 o 
   3   4  19       93.08       90.26      4.29 o 
   4   4  19        9.14        7.93      3.81 o 
   5   4  19       13.97       17.46      3.62 o 
  -5   5  19       23.62       13.07      7.08 o 
  -4   5  19       36.27       31.54      6.00 o 
  -3   5  19      445.89      441.60     15.49 o 
  -2   5  19      377.57      374.89     12.47 o 
  -1   5  19      128.12      139.61      8.71 o 
   0   5  19      410.90      380.18     10.63 o 
   1   5  19      377.43      391.68     17.05 o 
   2   5  19      261.66      250.68      8.76 o 
   3   5  19       10.88       16.54      6.23 o 
   4   5  19       16.08       17.17      3.30 o 
  -4   6  19       53.52       45.35      7.36 o 
  -3   6  19       63.60       59.78      7.82 o 
  -2   6  19       31.61       38.08      7.19 o 
  -1   6  19        2.45        3.28      2.79 o 
   0   6  19        0.03       -3.57      3.57 o 
   1   6  19        2.55        5.52      4.10 o 
   2   6  19        5.30       -2.35      3.87 o 
   3   6  19        1.31       -3.01      3.01 o 
  -3   7  19       98.07       80.82      9.16 o 
  -2   7  19      253.76      251.97     20.17 o 
  -1   7  19       72.29       82.98     12.77 o 
   0   7  19        3.64        8.06      4.51 o 
   1   7  19        0.84       -0.84      4.71 o 
   2   7  19       56.34       63.66      7.30 o 
  -7   0  20      336.34      331.26     18.72 o 
  -6   0  20      983.26     1005.18     40.85 o 
  -5   0  20       44.12       45.95      9.08 o 
  -4   0  20       29.25       36.31      8.51 o 
  -3   0  20      238.95      205.31     10.74 o 
  -2   0  20     1725.29     1621.24     62.97 o 
  -1   0  20     1876.10     1933.15     84.50 o 
   0   0  20     1487.52     1506.22     42.10 o 
   1   0  20      468.36      481.86     10.44 o 
   2   0  20      451.20      469.77     12.32 o 
   3   0  20      894.74      935.27     20.32 o 
   4   0  20      290.45      303.41     12.44 o 
   5   0  20      115.76      125.60      7.69 o 
   6   0  20      163.23      145.67      8.58 o 
  -7   1  20       97.92      138.02      8.80 o 
  -6   1  20       35.75       37.70      5.98 o 
  -5   1  20       30.18       14.95      5.00 o 
  -4   1  20        0.22        6.24      7.09 o 
  -3   1  20       41.94       40.43      5.32 o 
  -2   1  20        0.94        1.66      3.91 o 
  -1   1  20        0.28       -2.08      4.36 o 
   0   1  20      231.75      264.12      9.84 o 
   1   1  20        0.18        5.04      2.97 o 
   2   1  20      221.31      230.54      6.49 o 
   3   1  20       15.97       16.62      3.08 o 
   4   1  20      102.74      114.98      5.39 o 
   5   1  20        4.67        2.66      3.16 o 
   6   1  20        7.16        3.13      3.21 o 
  -6   2  20       10.28       18.78      9.93 o 
  -5   2  20       65.93       58.68      6.78 o 
  -4   2  20      864.67      876.84     21.82 o 
  -3   2  20      653.93      622.98     17.24 o 
  -2   2  20      304.59      287.66     11.24 o 
  -1   2  20        2.46        1.04      3.66 o 
   0   2  20       50.94       64.13      5.95 o 
   1   2  20      561.70      562.12     11.50 o 
   2   2  20      687.07      698.52     12.21 o 
   3   2  20      346.19      337.99      7.74 o 
   4   2  20       77.43       78.44      4.31 o 
   5   2  20      294.04      281.66      8.22 o 
   6   2  20      113.22      120.31      5.94 o 
  -6   3  20        4.11        4.92      6.24 o 
  -5   3  20        2.19        5.72      5.40 o 
  -4   3  20      119.63      106.10      7.41 o 
  -3   3  20        1.42        8.99      5.19 o 
  -2   3  20      185.85      188.74     12.13 o 
  -1   3  20       75.61       74.84      6.36 o 
   0   3  20        0.09        0.26      2.58 o 
   1   3  20      116.49      109.91      5.52 o 
   2   3  20      104.99       93.89      5.31 o 
   3   3  20       17.99       16.93      3.02 o 
   4   3  20       29.04       39.34      3.50 o 
   5   3  20        4.31       -0.62      2.93 o 
  -5   4  20       36.67       34.15      6.94 o 
  -4   4  20      280.69      317.16     12.42 o 
  -3   4  20      452.68      472.67     15.72 o 
  -2   4  20       75.94       85.01     12.82 o 
  -1   4  20       85.05       83.85      7.78 o 
   0   4  20      186.06      175.90     11.69 o 
   1   4  20      350.63      388.94     11.92 o 
   2   4  20      501.32      526.53     14.27 o 
   3   4  20      388.18      382.77      8.46 o 
   4   4  20       10.49       11.34      3.22 o 
   5   4  20       50.61       49.75      4.58 o 
  -5   5  20       26.86       31.26      7.75 o 
  -4   5  20        5.43       -0.86      6.09 o 
  -3   5  20       32.78       42.13      6.65 o 
  -2   5  20       47.05       41.94      6.95 o 
  -1   5  20        5.11       -1.13      4.43 o 
   0   5  20        6.41        4.39      3.43 o 
   1   5  20       22.15       18.39      4.45 o 
   2   5  20        5.12        8.52      3.74 o 
   3   5  20       16.05       17.98      3.37 o 
   4   5  20        5.15        3.74      3.23 o 
  -4   6  20       13.72       12.91      6.15 o 
  -3   6  20       17.76        0.01      5.85 o 
  -2   6  20      376.27      387.76     15.70 o 
  -1   6  20      830.56      862.76     21.98 o 
   0   6  20      167.46      157.46      7.75 o 
   1   6  20       16.70       25.85      4.81 o 
   2   6  20        0.91        4.75      4.09 o 
   3   6  20      119.70      124.86      5.86 o 
  -1   7  20        0.06       -2.60      3.13 o 
   0   7  20       32.99       30.86      5.72 o 
  -6   1  21       63.19       62.22      7.19 o 
  -5   1  21      147.25      142.97      9.82 o 
  -4   1  21      282.90      289.22     13.43 o 
  -3   1  21      410.52      373.72     12.74 o 
  -2   1  21      414.07      401.89     16.38 o 
  -1   1  21      239.85      253.59     25.53 o 
   0   1  21     1074.31     1134.55     24.32 o 
   1   1  21      214.57      202.69      6.42 o 
   2   1  21        1.88        1.81      2.35 o 
   3   1  21        6.17        3.39      2.81 o 
   4   1  21      245.39      238.82      7.74 o 
   5   1  21      200.28      222.31      8.22 o 
  -6   2  21       39.34       40.18      6.52 o 
  -5   2  21      186.20      190.02     16.17 o 
  -4   2  21       17.64       22.64      6.02 o 
  -3   2  21      375.39      358.66     12.64 o 
  -2   2  21       11.18        4.56      4.75 o 
  -1   2  21       41.08       47.11      5.50 o 
   0   2  21      262.81      231.38     13.75 o 
   1   2  21       21.54       22.12      3.29 o 
   2   2  21        4.41        3.77      2.42 o 
   3   2  21       65.82       69.85      4.14 o 
   4   2  21       57.59       58.02      4.26 o 
   5   2  21        0.49       -0.54      3.69 o 
  -6   3  21      111.20       89.01      8.56 o 
  -5   3  21       68.53       62.71      7.75 o 
  -4   3  21       64.41       56.90      6.21 o 
  -3   3  21      257.30      263.01     11.43 o 
  -2   3  21      479.04      476.32     15.94 o 
  -1   3  21       42.16       48.84      6.14 o 
   0   3  21       80.81       81.90      8.35 o 
   1   3  21       50.80       52.86      4.93 o 
   2   3  21      688.31      722.26     14.09 o 
   3   3  21      921.03      929.68     14.77 o 
   4   3  21      142.91      120.66      5.80 o 
   5   3  21       12.82       13.65      4.12 o 
  -5   4  21      176.58      217.51     19.86 o 
  -4   4  21       10.74       15.15      5.22 o 
  -3   4  21      126.40      121.55      8.83 o 
  -2   4  21       53.80       60.93      7.42 o 
  -1   4  21        8.75       21.31      5.16 o 
   0   4  21        0.87        2.35      2.42 o 
   1   4  21       33.62       34.87      5.25 o 
   2   4  21       46.93       59.53      4.75 o 
   3   4  21      130.89      143.20      6.32 o 
   4   4  21      147.89      130.60      6.06 o 
  -4   5  21      225.98      256.70     12.39 o 
  -3   5  21        1.18        2.73      5.41 o 
  -2   5  21      104.43       87.88      8.72 o 
  -1   5  21      239.85      246.87     11.76 o 
   0   5  21      535.83      600.00     13.95 o 
   1   5  21       94.46       96.32      6.56 o 
   2   5  21       13.08       13.28      3.90 o 
   3   5  21       33.77       29.77      4.13 o 
  -3   6  21      114.76      116.55     10.04 o 
  -2   6  21       69.35       75.54      8.90 o 
  -1   6  21       13.85       32.28      6.55 o 
   0   6  21        3.84        2.43      3.46 o 
   1   6  21        4.97       -1.34      4.33 o 
   2   6  21        2.67       14.64      5.06 o 
  -6   0  22       77.14       98.71     12.48 o 
  -5   0  22       59.22       65.24     10.78 o 
  -4   0  22       18.03       18.72      8.51 o 
  -3   0  22     1081.76     1052.27     44.82 o 
  -2   0  22      964.67      938.81     41.98 o 
  -1   0  22      381.11      369.27     24.39 o 
   0   0  22       24.17       51.50      9.08 o 
   1   0  22      274.66      277.75     15.84 o 
   2   0  22      195.32      211.66      8.43 o 
   3   0  22      292.37      301.75     10.66 o 
   4   0  22        1.74       -3.24      4.32 o 
   5   0  22       18.84       23.34      6.11 o 
  -6   1  22      215.37      302.58     21.81 o 
  -5   1  22        0.42       -4.90      5.00 o 
  -4   1  22      197.05      179.92     11.61 o 
  -3   1  22       64.96       46.72      5.92 o 
  -2   1  22      312.56      320.55     12.54 o 
  -1   1  22        0.87        2.00      8.79 o 
   0   1  22        8.22       14.16      5.56 o 
   1   1  22      149.65      161.79      5.36 o 
   2   1  22      232.37      199.48      5.71 o 
   3   1  22        1.86        4.76      3.54 o 
   4   1  22        3.14        2.14      3.22 o 
   5   1  22       54.34       74.50      5.61 o 
  -5   2  22      462.26      431.04     17.42 o 
  -4   2  22       82.77       71.18      8.40 o 
  -3   2  22       22.83       23.51      8.75 o 
  -2   2  22      318.34      317.29     12.84 o 
  -1   2  22      501.65      500.27     16.46 o 
   0   2  22      369.33      366.01     14.39 o 
   1   2  22      465.68      462.31     11.69 o 
   2   2  22        2.79       -1.10      3.37 o 
   3   2  22      123.23      124.24      5.20 o 
   4   2  22      438.23      440.07     10.14 o 
  -5   3  22        7.54       12.39      6.81 o 
  -4   3  22        1.11       -5.11      5.62 o 
  -3   3  22        4.51        0.98      4.89 o 
  -2   3  22        7.76        4.03      4.92 o 
  -1   3  22       40.60       36.97      6.62 o 
   0   3  22       20.46       24.64      5.42 o 
   1   3  22        0.89        7.01      3.68 o 
   2   3  22       26.46       25.99      4.20 o 
   3   3  22        9.52       15.39      3.12 o 
   4   3  22        3.63        1.71      3.26 o 
  -4   4  22      107.86      112.03     21.27 o 
  -3   4  22      123.53      104.47      8.83 o 
  -2   4  22       16.92       13.42      5.76 o 
  -1   4  22      181.45      162.26     11.00 o 
   0   4  22      365.27      381.44     18.34 o 
   1   4  22       62.58       73.63      6.00 o 
   2   4  22       12.43       13.14      3.75 o 
   3   4  22      126.93      121.38      5.19 o 
  -3   5  22      120.63      128.80     10.14 o 
  -2   5  22        0.57       -5.51      5.51 o 
  -1   5  22      177.89      174.92     17.11 o 
   0   5  22       30.49       32.43      4.93 o 
   1   5  22       75.06       70.94      6.10 o 
   2   5  22        1.36        3.67      4.24 o 
  -1   6  22       49.56       55.67      7.79 o 
   0   6  22        2.99        0.58      3.28 o 
  -5   1  23       32.17       11.69      6.81 o 
  -4   1  23      135.38      139.82     11.03 o 
  -3   1  23       55.55       45.66      8.02 o 
  -2   1  23      389.98      372.71     13.86 o 
  -1   1  23      526.45      542.92     21.86 o 
   0   1  23      309.05      326.96     13.97 o 
   1   1  23      118.79      116.91      8.27 o 
   2   1  23      123.96      122.11      4.38 o 
   3   1  23      177.22      206.24      7.00 o 
   4   1  23      216.97      231.23      7.41 o 
  -5   2  23      145.12      158.62     11.61 o 
  -4   2  23       83.98       86.42      9.42 o 
  -3   2  23       31.96       37.37      7.34 o 
  -2   2  23       21.07       21.48      5.88 o 
  -1   2  23       43.23       41.69      6.67 o 
   0   2  23       42.31       63.91      7.91 o 
   1   2  23       22.63       28.43      5.08 o 
   2   2  23      170.59      175.15      7.16 o 
   3   2  23      377.38      401.45     10.75 o 
   4   2  23        8.07       11.45      3.76 o 
  -4   3  23      377.66      363.32     17.42 o 
  -3   3  23      244.37      254.77     12.17 o 
  -2   3  23       27.96       17.86      7.02 o 
  -1   3  23       63.10       75.03     12.27 o 
   0   3  23      216.54      240.25     11.39 o 
   1   3  23      744.87      785.00     20.84 o 
   2   3  23      110.92      128.81      6.77 o 
   3   3  23       15.01       14.57      3.05 o 
  -3   4  23       27.03       38.50      6.86 o 
  -2   4  23      158.01      165.84     11.22 o 
  -1   4  23        0.46       -5.78      5.78 o 
   0   4  23      193.58      221.91     11.59 o 
   1   4  23       34.30       23.36      4.29 o 
   2   4  23      153.28      159.93      7.69 o 
  -2   5  23      151.03      159.62     11.89 o 
  -1   5  23      154.22      174.99     12.44 o 
   0   5  23       36.49       42.30      6.98 o 
   1   5  23       56.76       65.19      5.88 o 
  -4   0  24      494.29      493.51     28.37 o 
  -3   0  24      120.33      112.33     15.32 o 
  -2   0  24        5.65       -5.67      9.08 o 
  -1   0  24      327.61      353.95     25.53 o 
   0   0  24      435.57      460.04     29.50 o 
   1   0  24      483.75      498.17     22.05 o 
   2   0  24      134.22      143.20     13.69 o 
   3   0  24       14.28       21.11      5.17 o 
  -4   1  24       23.81       28.08      7.62 o 
  -3   1  24      223.16      227.91     14.44 o 
  -2   1  24        0.26       -4.92      4.92 o 
  -1   1  24      112.35      122.83     12.23 o 
   0   1  24       19.02       23.26      8.42 o 
   1   1  24        5.07        0.38      6.22 o 
   2   1  24        6.00        6.26      3.13 o 
   3   1  24        4.62        8.21      3.21 o 
  -4   2  24        1.41       -1.70      6.38 o 
  -3   2  24       95.03      116.01     13.90 o 
  -2   2  24      442.30      449.46     16.16 o 
  -1   2  24      213.47      241.27     12.64 o 
   0   2  24      130.40      122.17     12.82 o 
   1   2  24      216.11      218.21     13.86 o 
   2   2  24      144.03      161.86      6.52 o 
   3   2  24       57.60       64.63      4.22 o 
  -3   3  24       49.75       50.87      7.58 o 
  -2   3  24      118.71      132.71     10.08 o 
  -1   3  24       85.16      108.12      9.83 o 
   0   3  24       26.10       26.93      7.83 o 
   1   3  24        0.36        1.12      2.15 o 
   2   3  24        4.56        5.38      4.02 o 
  -2   4  24      155.19      170.74     11.66 o 
  -1   4  24      200.99      179.51     12.22 o 
   0   4  24      228.86      223.86     11.76 o 
   1   4  24       25.13       22.23      3.72 o 
  -3   1  25      395.28      413.64     18.84 o 
  -2   1  25      119.52      128.64     13.47 o 
  -1   1  25       65.08       40.30      9.42 o 
   0   1  25      220.54      234.05     16.85 o 
   1   1  25      137.58      147.57     14.69 o 
   2   1  25      240.72      251.07      8.15 o 
  -3   2  25       26.39       58.78     16.17 o 
  -2   2  25       61.29       92.06      8.71 o 
  -1   2  25      119.61      123.86     10.24 o 
   0   2  25        0.76       -4.78     10.50 o 
   1   2  25      201.77      215.22     13.63 o 
   2   2  25        0.83        3.45      3.21 o 
  -2   3  25        2.50       -6.55      6.55 o 
  -1   3  25      246.21      237.39     13.85 o 
   0   3  25      313.42      338.40     23.84 o 
   1   3  25      286.90      290.89     13.46 o 
  -2   0  26      235.64      200.27     20.99 o 
  -1   0  26      566.67      571.24     34.04 o 
   0   0  26      118.42      127.08     19.86 o 
   1   0  26       43.09       28.93     14.75 o 
  -2   1  26      110.76      123.16     12.59 o 
  -1   1  26       23.24       37.99     19.29 o 
   0   1  26       57.80       87.10     12.44 o 
   1   1  26        5.31        0.73      8.80 o 
  -1   2  26        1.85       -1.93      7.30 o 
   0   2  26      131.18      122.64     14.04 o 
                                                 
